# Supplementary material for: Mapping the cryptic spread of the 2015–2016 global Zika virus epidemic
Source: BMC Med. 2020 Dec 17;18:399. doi: 10.1186/s12916-020-01845-x (PMC7744256; doi:10.1186/s12916-020-01845-x)
Supplement: Supplementary file 2 — Additional file 2 : Data S1. Weekly number of reported autochthonous Zika cases by each country or subdivision during 2015–2016. [file 12916_2020_1845_MOESM2_ESM.xlsx]

## Sheet: Data Description
Data S1: Weekly number of reported autochthonous Zika cases by each country or subdivision during 2015–6 (Partial data only: refer to Note 1 below). Note 1: The data presented here have excluded the numbers collected by Andersen's Lab and Siraj et al. (2018). For more information on the methodology of data collection, please refer to the supporting information. Note 2: Eweek 1 refers to the first…

## Sheet: Data S1
Country	Country / Subdivision (depending on the spatial resolution of the reported case data)	Eweek	Case Count
American Samoa	American Samoa	12	0
American Samoa	American Samoa	13	0
American Samoa	American Samoa	14	0
American Samoa	American Samoa	15	0
American Samoa	American Samoa	16	0
American Samoa	American Samoa	17	0
American Samoa	American Samoa	18	0
American Samoa	American Samoa	19	0
American Samoa	American Samoa	20	0
American Samoa	American Samoa	21	0
American Samoa	American Samoa	22	0
American Samoa	American Samoa	23	0
American Samoa	American Samoa	24	0
American Samoa	American Samoa	25	0
American Samoa	American Samoa	26	0
American Samoa	American Samoa	27	0
American Samoa	American Samoa	28	0
American Samoa	American Samoa	29	0
American Samoa	American Samoa	30	0
American Samoa	American Samoa	31	0
American Samoa	American Samoa	32	0
American Samoa	American Samoa	33	0
American Samoa	American Samoa	34	0
American Samoa	American Samoa	35	0
American Samoa	American Samoa	36	0
American Samoa	American Samoa	37	0
American Samoa	American Samoa	38	0
American Samoa	American Samoa	39	0
American Samoa	American Samoa	40	0
American Samoa	American Samoa	41	0
American Samoa	American Samoa	42	0
American Samoa	American Samoa	43	0
American Samoa	American Samoa	44	0
American Samoa	American Samoa	45	0
American Samoa	American Samoa	46	0
American Samoa	American Samoa	47	0
American Samoa	American Samoa	48	0
American Samoa	American Samoa	49	0
American Samoa	American Samoa	50	0
American Samoa	American Samoa	51	0
American Samoa	American Samoa	52	0
American Samoa	American Samoa	53	46
American Samoa	American Samoa	54	46
American Samoa	American Samoa	55	46
American Samoa	American Samoa	56	46
American Samoa	American Samoa	57	42
American Samoa	American Samoa	58	41
American Samoa	American Samoa	59	41
American Samoa	American Samoa	60	41
American Samoa	American Samoa	61	30
American Samoa	American Samoa	62	26
American Samoa	American Samoa	63	26
American Samoa	American Samoa	64	26
American Samoa	American Samoa	65	27
American Samoa	American Samoa	66	30
American Samoa	American Samoa	67	30
American Samoa	American Samoa	68	30
American Samoa	American Samoa	69	30
American Samoa	American Samoa	70	19
American Samoa	American Samoa	71	19
American Samoa	American Samoa	72	19
American Samoa	American Samoa	73	19
American Samoa	American Samoa	74	18
American Samoa	American Samoa	75	18
American Samoa	American Samoa	76	18
American Samoa	American Samoa	77	18
American Samoa	American Samoa	78	15
American Samoa	American Samoa	79	9
American Samoa	American Samoa	80	9
American Samoa	American Samoa	81	9
American Samoa	American Samoa	82	9
American Samoa	American Samoa	83	1
American Samoa	American Samoa	84	0
American Samoa	American Samoa	85	0
American Samoa	American Samoa	86	0
American Samoa	American Samoa	87	0
American Samoa	American Samoa	88	0
American Samoa	American Samoa	89	0
American Samoa	American Samoa	90	0
American Samoa	American Samoa	91	0
American Samoa	American Samoa	92	0
American Samoa	American Samoa	93	0
American Samoa	American Samoa	94	0
American Samoa	American Samoa	95	0
American Samoa	American Samoa	96	0
American Samoa	American Samoa	97	0
American Samoa	American Samoa	98	0
American Samoa	American Samoa	99	0
American Samoa	American Samoa	100	0
American Samoa	American Samoa	101	0
American Samoa	American Samoa	102	0
American Samoa	American Samoa	103	0
American Samoa	American Samoa	104	0
Bonaire, Sint Eustatius, and Saba	Bonaire, Sint Eustatius, and Saba	12	0
Bonaire, Sint Eustatius, and Saba	Bonaire, Sint Eustatius, and Saba	13	0
Bonaire, Sint Eustatius, and Saba	Bonaire, Sint Eustatius, and Saba	14	0
Bonaire, Sint Eustatius, and Saba	Bonaire, Sint Eustatius, and Saba	15	0
Bonaire, Sint Eustatius, and Saba	Bonaire, Sint Eustatius, and Saba	16	0
Bonaire, Sint Eustatius, and Saba	Bonaire, Sint Eustatius, and Saba	17	0
Bonaire, Sint Eustatius, and Saba	Bonaire, Sint Eustatius, and Saba	18	0
Bonaire, Sint Eustatius, and Saba	Bonaire, Sint Eustatius, and Saba	19	0
Bonaire, Sint Eustatius, and Saba	Bonaire, Sint Eustatius, and Saba	20	0
Bonaire, Sint Eustatius, and Saba	Bonaire, Sint Eustatius, and Saba	21	0
Bonaire, Sint Eustatius, and Saba	Bonaire, Sint Eustatius, and Saba	22	0
Bonaire, Sint Eustatius, and Saba	Bonaire, Sint Eustatius, and Saba	23	0
Bonaire, Sint Eustatius, and Saba	Bonaire, Sint Eustatius, and Saba	24	0
Bonaire, Sint Eustatius, and Saba	Bonaire, Sint Eustatius, and Saba	25	0
Bonaire, Sint Eustatius, and Saba	Bonaire, Sint Eustatius, and Saba	26	0
Bonaire, Sint Eustatius, and Saba	Bonaire, Sint Eustatius, and Saba	27	0
Bonaire, Sint Eustatius, and Saba	Bonaire, Sint Eustatius, and Saba	28	0
Bonaire, Sint Eustatius, and Saba	Bonaire, Sint Eustatius, and Saba	29	0
Bonaire, Sint Eustatius, and Saba	Bonaire, Sint Eustatius, and Saba	30	0
Bonaire, Sint Eustatius, and Saba	Bonaire, Sint Eustatius, and Saba	31	0
Bonaire, Sint Eustatius, and Saba	Bonaire, Sint Eustatius, and Saba	32	0
Bonaire, Sint Eustatius, and Saba	Bonaire, Sint Eustatius, and Saba	33	0
Bonaire, Sint Eustatius, and Saba	Bonaire, Sint Eustatius, and Saba	34	0
Bonaire, Sint Eustatius, and Saba	Bonaire, Sint Eustatius, and Saba	35	0
Bonaire, Sint Eustatius, and Saba	Bonaire, Sint Eustatius, and Saba	36	0
Bonaire, Sint Eustatius, and Saba	Bonaire, Sint Eustatius, and Saba	37	0
Bonaire, Sint Eustatius, and Saba	Bonaire, Sint Eustatius, and Saba	38	0
Bonaire, Sint Eustatius, and Saba	Bonaire, Sint Eustatius, and Saba	39	0
Bonaire, Sint Eustatius, and Saba	Bonaire, Sint Eustatius, and Saba	40	0
Bonaire, Sint Eustatius, and Saba	Bonaire, Sint Eustatius, and Saba	41	0
Bonaire, Sint Eustatius, and Saba	Bonaire, Sint Eustatius, and Saba	42	0
Bonaire, Sint Eustatius, and Saba	Bonaire, Sint Eustatius, and Saba	43	0
Bonaire, Sint Eustatius, and Saba	Bonaire, Sint Eustatius, and Saba	44	0
Bonaire, Sint Eustatius, and Saba	Bonaire, Sint Eustatius, and Saba	45	0
Bonaire, Sint Eustatius, and Saba	Bonaire, Sint Eustatius, and Saba	46	0
Bonaire, Sint Eustatius, and Saba	Bonaire, Sint Eustatius, and Saba	47	0
Bonaire, Sint Eustatius, and Saba	Bonaire, Sint Eustatius, and Saba	48	0
Bonaire, Sint Eustatius, and Saba	Bonaire, Sint Eustatius, and Saba	49	0
Bonaire, Sint Eustatius, and Saba	Bonaire, Sint Eustatius, and Saba	50	0
Bonaire, Sint Eustatius, and Saba	Bonaire, Sint Eustatius, and Saba	51	0
Bonaire, Sint Eustatius, and Saba	Bonaire, Sint Eustatius, and Saba	52	0
Bonaire, Sint Eustatius, and Saba	Bonaire, Sint Eustatius, and Saba	53	0
Bonaire, Sint Eustatius, and Saba	Bonaire, Sint Eustatius, and Saba	54	0
Bonaire, Sint Eustatius, and Saba	Bonaire, Sint Eustatius, and Saba	55	0
Bonaire, Sint Eustatius, and Saba	Bonaire, Sint Eustatius, and Saba	56	0
Bonaire, Sint Eustatius, and Saba	Bonaire, Sint Eustatius, and Saba	57	0
Bonaire, Sint Eustatius, and Saba	Bonaire, Sint Eustatius, and Saba	58	0
Bonaire, Sint Eustatius, and Saba	Bonaire, Sint Eustatius, and Saba	59	0
Bonaire, Sint Eustatius, and Saba	Bonaire, Sint Eustatius, and Saba	60	0
Bonaire, Sint Eustatius, and Saba	Bonaire, Sint Eustatius, and Saba	61	0
Bonaire, Sint Eustatius, and Saba	Bonaire, Sint Eustatius, and Saba	62	0
Bonaire, Sint Eustatius, and Saba	Bonaire, Sint Eustatius, and Saba	63	0
Bonaire, Sint Eustatius, and Saba	Bonaire, Sint Eustatius, and Saba	64	0
Bonaire, Sint Eustatius, and Saba	Bonaire, Sint Eustatius, and Saba	65	0
Bonaire, Sint Eustatius, and Saba	Bonaire, Sint Eustatius, and Saba	66	0
Bonaire, Sint Eustatius, and Saba	Bonaire, Sint Eustatius, and Saba	67	0
Bonaire, Sint Eustatius, and Saba	Bonaire, Sint Eustatius, and Saba	68	0
Bonaire, Sint Eustatius, and Saba	Bonaire, Sint Eustatius, and Saba	69	0
Bonaire, Sint Eustatius, and Saba	Bonaire, Sint Eustatius, and Saba	70	0
Bonaire, Sint Eustatius, and Saba	Bonaire, Sint Eustatius, and Saba	71	0
Bonaire, Sint Eustatius, and Saba	Bonaire, Sint Eustatius, and Saba	72	0
Bonaire, Sint Eustatius, and Saba	Bonaire, Sint Eustatius, and Saba	73	0
Bonaire, Sint Eustatius, and Saba	Bonaire, Sint Eustatius, and Saba	74	1
Bonaire, Sint Eustatius, and Saba	Bonaire, Sint Eustatius, and Saba	75	0
Bonaire, Sint Eustatius, and Saba	Bonaire, Sint Eustatius, and Saba	76	0
Bonaire, Sint Eustatius, and Saba	Bonaire, Sint Eustatius, and Saba	77	0
Bonaire, Sint Eustatius, and Saba	Bonaire, Sint Eustatius, and Saba	78	2
Bonaire, Sint Eustatius, and Saba	Bonaire, Sint Eustatius, and Saba	79	1
Bonaire, Sint Eustatius, and Saba	Bonaire, Sint Eustatius, and Saba	80	2
Bonaire, Sint Eustatius, and Saba	Bonaire, Sint Eustatius, and Saba	81	1
Bonaire, Sint Eustatius, and Saba	Bonaire, Sint Eustatius, and Saba	82	1
Bonaire, Sint Eustatius, and Saba	Bonaire, Sint Eustatius, and Saba	83	1
Bonaire, Sint Eustatius, and Saba	Bonaire, Sint Eustatius, and Saba	84	1
Bonaire, Sint Eustatius, and Saba	Bonaire, Sint Eustatius, and Saba	85	0
Bonaire, Sint Eustatius, and Saba	Bonaire, Sint Eustatius, and Saba	86	0
Bonaire, Sint Eustatius, and Saba	Bonaire, Sint Eustatius, and Saba	87	0
Bonaire, Sint Eustatius, and Saba	Bonaire, Sint Eustatius, and Saba	88	0
Bonaire, Sint Eustatius, and Saba	Bonaire, Sint Eustatius, and Saba	89	0
Bonaire, Sint Eustatius, and Saba	Bonaire, Sint Eustatius, and Saba	90	0
Bonaire, Sint Eustatius, and Saba	Bonaire, Sint Eustatius, and Saba	91	0
Bonaire, Sint Eustatius, and Saba	Bonaire, Sint Eustatius, and Saba	92	0
Bonaire, Sint Eustatius, and Saba	Bonaire, Sint Eustatius, and Saba	93	0
Bonaire, Sint Eustatius, and Saba	Bonaire, Sint Eustatius, and Saba	94	0
Bonaire, Sint Eustatius, and Saba	Bonaire, Sint Eustatius, and Saba	95	0
Bonaire, Sint Eustatius, and Saba	Bonaire, Sint Eustatius, and Saba	96	2
Bonaire, Sint Eustatius, and Saba	Bonaire, Sint Eustatius, and Saba	97	4
Bonaire, Sint Eustatius, and Saba	Bonaire, Sint Eustatius, and Saba	98	0
Bonaire, Sint Eustatius, and Saba	Bonaire, Sint Eustatius, and Saba	99	3
Bonaire, Sint Eustatius, and Saba	Bonaire, Sint Eustatius, and Saba	100	0
Bonaire, Sint Eustatius, and Saba	Bonaire, Sint Eustatius, and Saba	101	1
Bonaire, Sint Eustatius, and Saba	Bonaire, Sint Eustatius, and Saba	102	3
Bonaire, Sint Eustatius, and Saba	Bonaire, Sint Eustatius, and Saba	103	0
Bonaire, Sint Eustatius, and Saba	Bonaire, Sint Eustatius, and Saba	104	0
Brazil	Brazil	12	158
Brazil	Brazil	13	158
Brazil	Brazil	14	264
Brazil	Brazil	15	369
Brazil	Brazil	16	422
Brazil	Brazil	17	580
Brazil	Brazil	18	739
Brazil	Brazil	19	844
Brazil	Brazil	20	1108
Brazil	Brazil	21	1161
Brazil	Brazil	22	1214
Brazil	Brazil	23	1214
Brazil	Brazil	24	1372
Brazil	Brazil	25	1372
Brazil	Brazil	26	1583
Brazil	Brazil	27	2480
Brazil	Brazil	28	2955
Brazil	Brazil	29	2744
Brazil	Brazil	30	2322
Brazil	Brazil	31	1794
Brazil	Brazil	32	1530
Brazil	Brazil	33	1055
Brazil	Brazil	34	950
Brazil	Brazil	35	580
Brazil	Brazil	36	528
Brazil	Brazil	37	528
Brazil	Brazil	38	475
Brazil	Brazil	39	475
Brazil	Brazil	40	422
Brazil	Brazil	41	528
Brazil	Brazil	42	528
Brazil	Brazil	43	580
Brazil	Brazil	44	686
Brazil	Brazil	45	897
Brazil	Brazil	46	1108
Brazil	Brazil	47	2164
Brazil	Brazil	48	3219
Brazil	Brazil	49	4538
Brazil	Brazil	50	4116
Brazil	Brazil	51	3430
Brazil	Brazil	52	2533
Cabo Verde	Cabo Verde	12	0
Cabo Verde	Cabo Verde	13	0
Cabo Verde	Cabo Verde	14	0
Cabo Verde	Cabo Verde	15	0
Cabo Verde	Cabo Verde	16	0
Cabo Verde	Cabo Verde	17	0
Cabo Verde	Cabo Verde	18	0
Cabo Verde	Cabo Verde	19	0
Cabo Verde	Cabo Verde	20	0
Cabo Verde	Cabo Verde	21	0
Cabo Verde	Cabo Verde	22	0
Cabo Verde	Cabo Verde	23	0
Cabo Verde	Cabo Verde	24	0
Cabo Verde	Cabo Verde	25	0
Cabo Verde	Cabo Verde	26	0
Cabo Verde	Cabo Verde	27	0
Cabo Verde	Cabo Verde	28	0
Cabo Verde	Cabo Verde	29	0
Cabo Verde	Cabo Verde	30	0
Cabo Verde	Cabo Verde	31	0
Cabo Verde	Cabo Verde	32	0
Cabo Verde	Cabo Verde	33	0
Cabo Verde	Cabo Verde	34	0
Cabo Verde	Cabo Verde	35	0
Cabo Verde	Cabo Verde	36	0
Cabo Verde	Cabo Verde	37	0
Cabo Verde	Cabo Verde	38	0
Cabo Verde	Cabo Verde	39	0
Cabo Verde	Cabo Verde	40	0
Cabo Verde	Cabo Verde	41	95
Cabo Verde	Cabo Verde	42	205
Cabo Verde	Cabo Verde	43	403
Cabo Verde	Cabo Verde	44	547
Cabo Verde	Cabo Verde	45	693
Cabo Verde	Cabo Verde	46	776
Cabo Verde	Cabo Verde	47	786
Cabo Verde	Cabo Verde	48	628
Cabo Verde	Cabo Verde	49	576
Cabo Verde	Cabo Verde	50	538
Cabo Verde	Cabo Verde	51	686
Cabo Verde	Cabo Verde	52	539
Cabo Verde	Cabo Verde	53	227
Cabo Verde	Cabo Verde	54	211
Cabo Verde	Cabo Verde	55	127
Cabo Verde	Cabo Verde	56	83
Cabo Verde	Cabo Verde	57	95
Cabo Verde	Cabo Verde	58	67
Cabo Verde	Cabo Verde	59	56
Cabo Verde	Cabo Verde	60	44
Cabo Verde	Cabo Verde	61	35
Cabo Verde	Cabo Verde	62	35
Cabo Verde	Cabo Verde	63	18
Cabo Verde	Cabo Verde	64	6
Cabo Verde	Cabo Verde	65	10
Cabo Verde	Cabo Verde	66	15
Cabo Verde	Cabo Verde	67	10
Cabo Verde	Cabo Verde	68	9
Cabo Verde	Cabo Verde	69	4
Cabo Verde	Cabo Verde	70	4
Cabo Verde	Cabo Verde	71	10
Cabo Verde	Cabo Verde	72	10
Cabo Verde	Cabo Verde	73	9
Cabo Verde	Cabo Verde	74	13
Cabo Verde	Cabo Verde	75	13
Cabo Verde	Cabo Verde	76	0
Cabo Verde	Cabo Verde	77	0
Cabo Verde	Cabo Verde	78	0
Cabo Verde	Cabo Verde	79	0
Cabo Verde	Cabo Verde	80	0
Cabo Verde	Cabo Verde	81	0
Cabo Verde	Cabo Verde	82	0
Cabo Verde	Cabo Verde	83	0
Cabo Verde	Cabo Verde	84	0
Cabo Verde	Cabo Verde	85	0
Cabo Verde	Cabo Verde	86	0
Cabo Verde	Cabo Verde	87	0
Cabo Verde	Cabo Verde	88	0
Cabo Verde	Cabo Verde	89	0
Cabo Verde	Cabo Verde	90	0
Cabo Verde	Cabo Verde	91	0
Cabo Verde	Cabo Verde	92	0
Cabo Verde	Cabo Verde	93	0
Cabo Verde	Cabo Verde	94	0
Cabo Verde	Cabo Verde	95	0
Cabo Verde	Cabo Verde	96	0
Cabo Verde	Cabo Verde	97	0
Cabo Verde	Cabo Verde	98	0
Cabo Verde	Cabo Verde	99	0
Cabo Verde	Cabo Verde	100	0
Cabo Verde	Cabo Verde	101	0
Cabo Verde	Cabo Verde	102	0
Cabo Verde	Cabo Verde	103	0
Cabo Verde	Cabo Verde	104	0
Colombia	Amazonas	90	1
Colombia	Amazonas	91	0
Colombia	Amazonas	92	1
Colombia	Amazonas	93	0
Colombia	Amazonas	94	0
Colombia	Amazonas	95	1
Colombia	Amazonas	96	0
Colombia	Amazonas	97	0
Colombia	Amazonas	98	0
Colombia	Amazonas	99	0
Colombia	Amazonas	100	3
Colombia	Amazonas	101	0
Colombia	Amazonas	102	12
Colombia	Amazonas	103	0
Colombia	Amazonas	104	0
Colombia	Antioquia	90	0
Colombia	Antioquia	91	6
Colombia	Antioquia	92	1
Colombia	Antioquia	93	7
Colombia	Antioquia	94	8
Colombia	Antioquia	95	14
Colombia	Antioquia	96	9
Colombia	Antioquia	97	2
Colombia	Antioquia	98	7
Colombia	Antioquia	99	0
Colombia	Antioquia	100	7
Colombia	Antioquia	101	1
Colombia	Antioquia	102	41
Colombia	Antioquia	103	5
Colombia	Antioquia	104	0
Colombia	Arauca	90	0
Colombia	Arauca	91	0
Colombia	Arauca	92	1
Colombia	Arauca	93	2
Colombia	Arauca	94	3
Colombia	Arauca	95	10
Colombia	Arauca	96	2
Colombia	Arauca	97	1
Colombia	Arauca	98	3
Colombia	Arauca	99	5
Colombia	Arauca	100	0
Colombia	Arauca	101	2
Colombia	Arauca	102	0
Colombia	Arauca	103	5
Colombia	Arauca	104	1
Colombia	Atlántico	90	3
Colombia	Atlántico	91	6
Colombia	Atlántico	92	4
Colombia	Atlántico	93	2
Colombia	Atlántico	94	1
Colombia	Atlántico	95	4
Colombia	Atlántico	96	4
Colombia	Atlántico	97	2
Colombia	Atlántico	98	2
Colombia	Atlántico	99	0
Colombia	Atlántico	100	1
Colombia	Atlántico	101	1
Colombia	Atlántico	102	8
Colombia	Atlántico	103	0
Colombia	Atlántico	104	2
Colombia	Bolívar	90	0
Colombia	Bolívar	91	0
Colombia	Bolívar	92	2
Colombia	Bolívar	93	0
Colombia	Bolívar	94	0
Colombia	Bolívar	95	2
Colombia	Bolívar	96	1
Colombia	Bolívar	97	2
Colombia	Bolívar	98	13
Colombia	Bolívar	99	9
Colombia	Bolívar	100	3
Colombia	Bolívar	101	0
Colombia	Bolívar	102	15
Colombia	Bolívar	103	2
Colombia	Bolívar	104	2
Colombia	Boyacá	90	2
Colombia	Boyacá	91	0
Colombia	Boyacá	92	2
Colombia	Boyacá	93	0
Colombia	Boyacá	94	4
Colombia	Boyacá	95	2
Colombia	Boyacá	96	3
Colombia	Boyacá	97	0
Colombia	Boyacá	98	0
Colombia	Boyacá	99	4
Colombia	Boyacá	100	1
Colombia	Boyacá	101	4
Colombia	Boyacá	102	24
Colombia	Boyacá	103	0
Colombia	Boyacá	104	0
Colombia	Caldas	90	0
Colombia	Caldas	91	0
Colombia	Caldas	92	2
Colombia	Caldas	93	1
Colombia	Caldas	94	2
Colombia	Caldas	95	3
Colombia	Caldas	96	3
Colombia	Caldas	97	1
Colombia	Caldas	98	1
Colombia	Caldas	99	6
Colombia	Caldas	100	0
Colombia	Caldas	101	3
Colombia	Caldas	102	8
Colombia	Caldas	103	1
Colombia	Caldas	104	0
Colombia	Caquetá	90	0
Colombia	Caquetá	91	0
Colombia	Caquetá	92	1
Colombia	Caquetá	93	0
Colombia	Caquetá	94	1
Colombia	Caquetá	95	9
Colombia	Caquetá	96	0
Colombia	Caquetá	97	1
Colombia	Caquetá	98	0
Colombia	Caquetá	99	3
Colombia	Caquetá	100	2
Colombia	Caquetá	101	0
Colombia	Caquetá	102	7
Colombia	Caquetá	103	0
Colombia	Caquetá	104	1
Colombia	Casanare	90	4
Colombia	Casanare	91	8
Colombia	Casanare	92	2
Colombia	Casanare	93	2
Colombia	Casanare	94	4
Colombia	Casanare	95	12
Colombia	Casanare	96	4
Colombia	Casanare	97	0
Colombia	Casanare	98	0
Colombia	Casanare	99	0
Colombia	Casanare	100	4
Colombia	Casanare	101	11
Colombia	Casanare	102	7
Colombia	Casanare	103	4
Colombia	Casanare	104	2
Colombia	Cauca	90	3
Colombia	Cauca	91	2
Colombia	Cauca	92	1
Colombia	Cauca	93	1
Colombia	Cauca	94	4
Colombia	Cauca	95	0
Colombia	Cauca	96	0
Colombia	Cauca	97	2
Colombia	Cauca	98	3
Colombia	Cauca	99	6
Colombia	Cauca	100	1
Colombia	Cauca	101	1
Colombia	Cauca	102	14
Colombia	Cauca	103	0
Colombia	Cauca	104	0
Colombia	Cesar	90	5
Colombia	Cesar	91	1
Colombia	Cesar	92	3
Colombia	Cesar	93	4
Colombia	Cesar	94	4
Colombia	Cesar	95	3
Colombia	Cesar	96	2
Colombia	Cesar	97	3
Colombia	Cesar	98	4
Colombia	Cesar	99	3
Colombia	Cesar	100	1
Colombia	Cesar	101	2
Colombia	Cesar	102	0
Colombia	Cesar	103	1
Colombia	Cesar	104	0
Colombia	Chocó	90	1
Colombia	Chocó	91	1
Colombia	Chocó	92	2
Colombia	Chocó	93	0
Colombia	Chocó	94	1
Colombia	Chocó	95	0
Colombia	Chocó	96	0
Colombia	Chocó	97	0
Colombia	Chocó	98	1
Colombia	Chocó	99	2
Colombia	Chocó	100	1
Colombia	Chocó	101	0
Colombia	Chocó	102	1
Colombia	Chocó	103	0
Colombia	Chocó	104	2
Colombia	Córdoba	90	2
Colombia	Córdoba	91	0
Colombia	Córdoba	92	1
Colombia	Córdoba	93	0
Colombia	Córdoba	94	1
Colombia	Córdoba	95	1
Colombia	Córdoba	96	1
Colombia	Córdoba	97	1
Colombia	Córdoba	98	7
Colombia	Córdoba	99	1
Colombia	Córdoba	100	135
Colombia	Córdoba	101	0
Colombia	Córdoba	102	7
Colombia	Córdoba	103	5
Colombia	Córdoba	104	0
Colombia	Distrito Capital de Bogotá + Cundinamarca	90	9
Colombia	Distrito Capital de Bogotá + Cundinamarca	91	5
Colombia	Distrito Capital de Bogotá + Cundinamarca	92	5
Colombia	Distrito Capital de Bogotá + Cundinamarca	93	3
Colombia	Distrito Capital de Bogotá + Cundinamarca	94	4
Colombia	Distrito Capital de Bogotá + Cundinamarca	95	0
Colombia	Distrito Capital de Bogotá + Cundinamarca	96	4
Colombia	Distrito Capital de Bogotá + Cundinamarca	97	2
Colombia	Distrito Capital de Bogotá + Cundinamarca	98	4
Colombia	Distrito Capital de Bogotá + Cundinamarca	99	1
Colombia	Distrito Capital de Bogotá + Cundinamarca	100	2
Colombia	Distrito Capital de Bogotá + Cundinamarca	101	3
Colombia	Distrito Capital de Bogotá + Cundinamarca	102	14
Colombia	Distrito Capital de Bogotá + Cundinamarca	103	2
Colombia	Distrito Capital de Bogotá + Cundinamarca	104	5
Colombia	Guainía	90	0
Colombia	Guainía	91	0
Colombia	Guainía	92	0
Colombia	Guainía	93	0
Colombia	Guainía	94	0
Colombia	Guainía	95	0
Colombia	Guainía	96	0
Colombia	Guainía	97	0
Colombia	Guainía	98	0
Colombia	Guainía	99	0
Colombia	Guainía	100	0
Colombia	Guainía	101	0
Colombia	Guainía	102	0
Colombia	Guainía	103	0
Colombia	Guainía	104	0
Colombia	Guaviare	90	0
Colombia	Guaviare	91	0
Colombia	Guaviare	92	1
Colombia	Guaviare	93	0
Colombia	Guaviare	94	0
Colombia	Guaviare	95	0
Colombia	Guaviare	96	1
Colombia	Guaviare	97	0
Colombia	Guaviare	98	0
Colombia	Guaviare	99	0
Colombia	Guaviare	100	0
Colombia	Guaviare	101	0
Colombia	Guaviare	102	2
Colombia	Guaviare	103	1
Colombia	Guaviare	104	0
Colombia	Huila	90	31
Colombia	Huila	91	25
Colombia	Huila	92	1
Colombia	Huila	93	3
Colombia	Huila	94	1
Colombia	Huila	95	36
Colombia	Huila	96	7
Colombia	Huila	97	4
Colombia	Huila	98	9
Colombia	Huila	99	4
Colombia	Huila	100	11
Colombia	Huila	101	9
Colombia	Huila	102	31
Colombia	Huila	103	8
Colombia	Huila	104	26
Colombia	La Guajira	90	0
Colombia	La Guajira	91	0
Colombia	La Guajira	92	1
Colombia	La Guajira	93	0
Colombia	La Guajira	94	0
Colombia	La Guajira	95	1
Colombia	La Guajira	96	0
Colombia	La Guajira	97	0
Colombia	La Guajira	98	0
Colombia	La Guajira	99	0
Colombia	La Guajira	100	0
Colombia	La Guajira	101	0
Colombia	La Guajira	102	0
Colombia	La Guajira	103	0
Colombia	La Guajira	104	0
Colombia	Magdalena	90	6
Colombia	Magdalena	91	3
Colombia	Magdalena	92	1
Colombia	Magdalena	93	0
Colombia	Magdalena	94	2
Colombia	Magdalena	95	0
Colombia	Magdalena	96	4
Colombia	Magdalena	97	0
Colombia	Magdalena	98	4
Colombia	Magdalena	99	5
Colombia	Magdalena	100	0
Colombia	Magdalena	101	0
Colombia	Magdalena	102	1
Colombia	Magdalena	103	0
Colombia	Magdalena	104	3
Colombia	Meta	90	55
Colombia	Meta	91	9
Colombia	Meta	92	5
Colombia	Meta	93	5
Colombia	Meta	94	0
Colombia	Meta	95	19
Colombia	Meta	96	5
Colombia	Meta	97	5
Colombia	Meta	98	10
Colombia	Meta	99	6
Colombia	Meta	100	7
Colombia	Meta	101	2
Colombia	Meta	102	10
Colombia	Meta	103	3
Colombia	Meta	104	3
Colombia	Nariño	90	0
Colombia	Nariño	91	1
Colombia	Nariño	92	0
Colombia	Nariño	93	0
Colombia	Nariño	94	0
Colombia	Nariño	95	0
Colombia	Nariño	96	1
Colombia	Nariño	97	0
Colombia	Nariño	98	0
Colombia	Nariño	99	0
Colombia	Nariño	100	0
Colombia	Nariño	101	2
Colombia	Nariño	102	0
Colombia	Nariño	103	0
Colombia	Nariño	104	0
Colombia	Norte de Santander	90	6
Colombia	Norte de Santander	91	6
Colombia	Norte de Santander	92	0
Colombia	Norte de Santander	93	9
Colombia	Norte de Santander	94	3
Colombia	Norte de Santander	95	30
Colombia	Norte de Santander	96	10
Colombia	Norte de Santander	97	6
Colombia	Norte de Santander	98	11
Colombia	Norte de Santander	99	0
Colombia	Norte de Santander	100	5
Colombia	Norte de Santander	101	6
Colombia	Norte de Santander	102	32
Colombia	Norte de Santander	103	1
Colombia	Norte de Santander	104	4
Colombia	Putumayo	90	0
Colombia	Putumayo	91	1
Colombia	Putumayo	92	0
Colombia	Putumayo	93	1
Colombia	Putumayo	94	0
Colombia	Putumayo	95	0
Colombia	Putumayo	96	0
Colombia	Putumayo	97	0
Colombia	Putumayo	98	1
Colombia	Putumayo	99	1
Colombia	Putumayo	100	1
Colombia	Putumayo	101	0
Colombia	Putumayo	102	5
Colombia	Putumayo	103	0
Colombia	Putumayo	104	1
Colombia	Quindío	90	0
Colombia	Quindío	91	0
Colombia	Quindío	92	0
Colombia	Quindío	93	0
Colombia	Quindío	94	4
Colombia	Quindío	95	3
Colombia	Quindío	96	2
Colombia	Quindío	97	1
Colombia	Quindío	98	0
Colombia	Quindío	99	0
Colombia	Quindío	100	0
Colombia	Quindío	101	0
Colombia	Quindío	102	2
Colombia	Quindío	103	0
Colombia	Quindío	104	0
Colombia	Risaralda	90	0
Colombia	Risaralda	91	4
Colombia	Risaralda	92	0
Colombia	Risaralda	93	1
Colombia	Risaralda	94	0
Colombia	Risaralda	95	4
Colombia	Risaralda	96	4
Colombia	Risaralda	97	3
Colombia	Risaralda	98	1
Colombia	Risaralda	99	1
Colombia	Risaralda	100	0
Colombia	Risaralda	101	0
Colombia	Risaralda	102	10
Colombia	Risaralda	103	3
Colombia	Risaralda	104	1
Colombia	San Andrés	12	0
Colombia	San Andrés	13	0
Colombia	San Andrés	14	0
Colombia	San Andrés	15	0
Colombia	San Andrés	16	0
Colombia	San Andrés	17	0
Colombia	San Andrés	18	0
Colombia	San Andrés	19	0
Colombia	San Andrés	20	0
Colombia	San Andrés	21	0
Colombia	San Andrés	22	0
Colombia	San Andrés	23	0
Colombia	San Andrés	24	0
Colombia	San Andrés	25	0
Colombia	San Andrés	26	0
Colombia	San Andrés	27	0
Colombia	San Andrés	28	0
Colombia	San Andrés	29	0
Colombia	San Andrés	30	0
Colombia	San Andrés	31	0
Colombia	San Andrés	32	0
Colombia	San Andrés	33	0
Colombia	San Andrés	34	0
Colombia	San Andrés	35	0
Colombia	San Andrés	36	3
Colombia	San Andrés	37	6
Colombia	San Andrés	38	4
Colombia	San Andrés	39	19
Colombia	San Andrés	40	59
Colombia	San Andrés	41	106
Colombia	San Andrés	42	65
Colombia	San Andrés	43	74
Colombia	San Andrés	44	170
Colombia	San Andrés	45	176
Colombia	San Andrés	46	81
Colombia	San Andrés	47	71
Colombia	San Andrés	48	34
Colombia	San Andrés	49	35
Colombia	San Andrés	50	14
Colombia	San Andrés	51	6
Colombia	San Andrés	52	1
Colombia	San Andrés	53	0
Colombia	San Andrés	54	0
Colombia	San Andrés	55	2
Colombia	San Andrés	56	2
Colombia	San Andrés	57	1
Colombia	San Andrés	58	42
Colombia	San Andrés	59	55
Colombia	San Andrés	60	7
Colombia	San Andrés	61	3
Colombia	San Andrés	62	1
Colombia	San Andrés	63	1
Colombia	San Andrés	64	0
Colombia	San Andrés	65	12
Colombia	San Andrés	66	5
Colombia	San Andrés	67	14
Colombia	San Andrés	68	0
Colombia	San Andrés	69	3
Colombia	San Andrés	70	2
Colombia	San Andrés	71	13
Colombia	San Andrés	72	30
Colombia	San Andrés	73	0
Colombia	San Andrés	74	0
Colombia	San Andrés	75	0
Colombia	San Andrés	76	0
Colombia	San Andrés	77	0
Colombia	San Andrés	78	0
Colombia	San Andrés	79	0
Colombia	San Andrés	80	4
Colombia	San Andrés	81	1
Colombia	San Andrés	82	2
Colombia	San Andrés	83	0
Colombia	San Andrés	84	12
Colombia	San Andrés	85	1
Colombia	San Andrés	86	0
Colombia	San Andrés	87	2
Colombia	San Andrés	88	0
Colombia	San Andrés	89	1
Colombia	San Andrés	90	1
Colombia	San Andrés	91	0
Colombia	San Andrés	92	0
Colombia	San Andrés	93	0
Colombia	San Andrés	94	0
Colombia	San Andrés	95	3
Colombia	San Andrés	96	0
Colombia	San Andrés	97	1
Colombia	San Andrés	98	5
Colombia	San Andrés	99	0
Colombia	San Andrés	100	0
Colombia	San Andrés	101	0
Colombia	San Andrés	102	0
Colombia	San Andrés	103	0
Colombia	San Andrés	104	0
Colombia	Santander	90	45
Colombia	Santander	91	46
Colombia	Santander	92	28
Colombia	Santander	93	17
Colombia	Santander	94	0
Colombia	Santander	95	36
Colombia	Santander	96	29
Colombia	Santander	97	30
Colombia	Santander	98	5
Colombia	Santander	99	15
Colombia	Santander	100	10
Colombia	Santander	101	12
Colombia	Santander	102	32
Colombia	Santander	103	14
Colombia	Santander	104	20
Colombia	Sucre	90	3
Colombia	Sucre	91	0
Colombia	Sucre	92	0
Colombia	Sucre	93	0
Colombia	Sucre	94	2
Colombia	Sucre	95	2
Colombia	Sucre	96	2
Colombia	Sucre	97	2
Colombia	Sucre	98	1
Colombia	Sucre	99	0
Colombia	Sucre	100	2
Colombia	Sucre	101	0
Colombia	Sucre	102	16
Colombia	Sucre	103	1
Colombia	Sucre	104	1
Colombia	Tolima	90	3
Colombia	Tolima	91	10
Colombia	Tolima	92	12
Colombia	Tolima	93	6
Colombia	Tolima	94	5
Colombia	Tolima	95	37
Colombia	Tolima	96	9
Colombia	Tolima	97	11
Colombia	Tolima	98	14
Colombia	Tolima	99	3
Colombia	Tolima	100	3
Colombia	Tolima	101	2
Colombia	Tolima	102	30
Colombia	Tolima	103	7
Colombia	Tolima	104	5
Colombia	Valle del Cauca	90	107
Colombia	Valle del Cauca	91	108
Colombia	Valle del Cauca	92	73
Colombia	Valle del Cauca	93	34
Colombia	Valle del Cauca	94	72
Colombia	Valle del Cauca	95	91
Colombia	Valle del Cauca	96	46
Colombia	Valle del Cauca	97	42
Colombia	Valle del Cauca	98	37
Colombia	Valle del Cauca	99	0
Colombia	Valle del Cauca	100	97
Colombia	Valle del Cauca	101	30
Colombia	Valle del Cauca	102	90
Colombia	Valle del Cauca	103	29
Colombia	Valle del Cauca	104	20
Colombia	Vaupés	90	0
Colombia	Vaupés	91	0
Colombia	Vaupés	92	0
Colombia	Vaupés	93	0
Colombia	Vaupés	94	0
Colombia	Vaupés	95	0
Colombia	Vaupés	96	0
Colombia	Vaupés	97	0
Colombia	Vaupés	98	0
Colombia	Vaupés	99	1
Colombia	Vaupés	100	0
Colombia	Vaupés	101	0
Colombia	Vaupés	102	0
Colombia	Vaupés	103	0
Colombia	Vaupés	104	0
Colombia	Vichada	90	0
Colombia	Vichada	91	2
Colombia	Vichada	92	2
Colombia	Vichada	93	0
Colombia	Vichada	94	0
Colombia	Vichada	95	1
Colombia	Vichada	96	3
Colombia	Vichada	97	0
Colombia	Vichada	98	2
Colombia	Vichada	99	0
Colombia	Vichada	100	0
Colombia	Vichada	101	0
Colombia	Vichada	102	3
Colombia	Vichada	103	1
Colombia	Vichada	104	0
Guinea-Bissau	Guinea-Bissau	12	0
Guinea-Bissau	Guinea-Bissau	13	0
Guinea-Bissau	Guinea-Bissau	14	0
Guinea-Bissau	Guinea-Bissau	15	0
Guinea-Bissau	Guinea-Bissau	16	0
Guinea-Bissau	Guinea-Bissau	17	0
Guinea-Bissau	Guinea-Bissau	18	0
Guinea-Bissau	Guinea-Bissau	19	0
Guinea-Bissau	Guinea-Bissau	20	0
Guinea-Bissau	Guinea-Bissau	21	0
Guinea-Bissau	Guinea-Bissau	22	0
Guinea-Bissau	Guinea-Bissau	23	0
Guinea-Bissau	Guinea-Bissau	24	0
Guinea-Bissau	Guinea-Bissau	25	0
Guinea-Bissau	Guinea-Bissau	26	0
Guinea-Bissau	Guinea-Bissau	27	0
Guinea-Bissau	Guinea-Bissau	28	0
Guinea-Bissau	Guinea-Bissau	29	0
Guinea-Bissau	Guinea-Bissau	30	0
Guinea-Bissau	Guinea-Bissau	31	0
Guinea-Bissau	Guinea-Bissau	32	0
Guinea-Bissau	Guinea-Bissau	33	0
Guinea-Bissau	Guinea-Bissau	34	0
Guinea-Bissau	Guinea-Bissau	35	0
Guinea-Bissau	Guinea-Bissau	36	0
Guinea-Bissau	Guinea-Bissau	37	0
Guinea-Bissau	Guinea-Bissau	38	0
Guinea-Bissau	Guinea-Bissau	39	0
Guinea-Bissau	Guinea-Bissau	40	0
Guinea-Bissau	Guinea-Bissau	41	0
Guinea-Bissau	Guinea-Bissau	42	0
Guinea-Bissau	Guinea-Bissau	43	0
Guinea-Bissau	Guinea-Bissau	44	0
Guinea-Bissau	Guinea-Bissau	45	0
Guinea-Bissau	Guinea-Bissau	46	0
Guinea-Bissau	Guinea-Bissau	47	0
Guinea-Bissau	Guinea-Bissau	48	0
Guinea-Bissau	Guinea-Bissau	49	0
Guinea-Bissau	Guinea-Bissau	50	0
Guinea-Bissau	Guinea-Bissau	51	0
Guinea-Bissau	Guinea-Bissau	52	0
Guinea-Bissau	Guinea-Bissau	53	0
Guinea-Bissau	Guinea-Bissau	54	0
Guinea-Bissau	Guinea-Bissau	55	0
Guinea-Bissau	Guinea-Bissau	56	0
Guinea-Bissau	Guinea-Bissau	57	0
Guinea-Bissau	Guinea-Bissau	58	0
Guinea-Bissau	Guinea-Bissau	59	0
Guinea-Bissau	Guinea-Bissau	60	0
Guinea-Bissau	Guinea-Bissau	61	0
Guinea-Bissau	Guinea-Bissau	62	0
Guinea-Bissau	Guinea-Bissau	63	0
Guinea-Bissau	Guinea-Bissau	64	0
Guinea-Bissau	Guinea-Bissau	65	0
Guinea-Bissau	Guinea-Bissau	66	0
Guinea-Bissau	Guinea-Bissau	67	0
Guinea-Bissau	Guinea-Bissau	68	0
Guinea-Bissau	Guinea-Bissau	69	0
Guinea-Bissau	Guinea-Bissau	70	0
Guinea-Bissau	Guinea-Bissau	71	0
Guinea-Bissau	Guinea-Bissau	72	0
Guinea-Bissau	Guinea-Bissau	73	0
Guinea-Bissau	Guinea-Bissau	74	0
Guinea-Bissau	Guinea-Bissau	75	0
Guinea-Bissau	Guinea-Bissau	76	0
Guinea-Bissau	Guinea-Bissau	77	0
Guinea-Bissau	Guinea-Bissau	78	4
Guinea-Bissau	Guinea-Bissau	79	0
Guinea-Bissau	Guinea-Bissau	80	0
Guinea-Bissau	Guinea-Bissau	81	0
Guinea-Bissau	Guinea-Bissau	82	0
Guinea-Bissau	Guinea-Bissau	83	0
Guinea-Bissau	Guinea-Bissau	84	0
Guinea-Bissau	Guinea-Bissau	85	0
Guinea-Bissau	Guinea-Bissau	86	0
Guinea-Bissau	Guinea-Bissau	87	0
Guinea-Bissau	Guinea-Bissau	88	0
Guinea-Bissau	Guinea-Bissau	89	0
Guinea-Bissau	Guinea-Bissau	90	0
Guinea-Bissau	Guinea-Bissau	91	0
Guinea-Bissau	Guinea-Bissau	92	0
Guinea-Bissau	Guinea-Bissau	93	0
Guinea-Bissau	Guinea-Bissau	94	0
Guinea-Bissau	Guinea-Bissau	95	0
Guinea-Bissau	Guinea-Bissau	96	0
Guinea-Bissau	Guinea-Bissau	97	0
Guinea-Bissau	Guinea-Bissau	98	0
Guinea-Bissau	Guinea-Bissau	99	0
Guinea-Bissau	Guinea-Bissau	100	0
Guinea-Bissau	Guinea-Bissau	101	0
Guinea-Bissau	Guinea-Bissau	102	0
Guinea-Bissau	Guinea-Bissau	103	0
Guinea-Bissau	Guinea-Bissau	104	0
Indonesia	Jambi	12	0
Indonesia	Jambi	13	0
Indonesia	Jambi	14	0
Indonesia	Jambi	15	0
Indonesia	Jambi	16	0
Indonesia	Jambi	17	0
Indonesia	Jambi	18	0
Indonesia	Jambi	19	0
Indonesia	Jambi	20	0
Indonesia	Jambi	21	0
Indonesia	Jambi	22	0
Indonesia	Jambi	23	0
Indonesia	Jambi	24	0
Indonesia	Jambi	25	0
Indonesia	Jambi	26	0
Indonesia	Jambi	27	0
Indonesia	Jambi	28	0
Indonesia	Jambi	29	0
Indonesia	Jambi	30	0
Indonesia	Jambi	31	0
Indonesia	Jambi	32	0
Indonesia	Jambi	33	0
Indonesia	Jambi	34	0
Indonesia	Jambi	35	0
Indonesia	Jambi	36	0
Indonesia	Jambi	37	0
Indonesia	Jambi	38	0
Indonesia	Jambi	39	0
Indonesia	Jambi	40	0
Indonesia	Jambi	41	0
Indonesia	Jambi	42	0
Indonesia	Jambi	43	0
Indonesia	Jambi	44	0
Indonesia	Jambi	45	0
Indonesia	Jambi	46	0
Indonesia	Jambi	47	0
Indonesia	Jambi	48	0
Indonesia	Jambi	49	0
Indonesia	Jambi	50	0
Indonesia	Jambi	51	0
Indonesia	Jambi	52	0
Indonesia	Jambi	53	0
Indonesia	Jambi	54	0
Indonesia	Jambi	55	0
Indonesia	Jambi	56	0
Indonesia	Jambi	57	0
Indonesia	Jambi	58	0
Indonesia	Jambi	59	0
Indonesia	Jambi	60	0
Indonesia	Jambi	61	0
Indonesia	Jambi	62	0
Indonesia	Jambi	63	0
Indonesia	Jambi	64	0
Indonesia	Jambi	65	0
Indonesia	Jambi	66	0
Indonesia	Jambi	67	0
Indonesia	Jambi	68	0
Indonesia	Jambi	69	0
Indonesia	Jambi	70	0
Indonesia	Jambi	71	0
Indonesia	Jambi	72	0
Indonesia	Jambi	73	0
Indonesia	Jambi	74	0
Indonesia	Jambi	75	0
Indonesia	Jambi	76	0
Indonesia	Jambi	77	0
Indonesia	Jambi	78	0
Indonesia	Jambi	79	0
Indonesia	Jambi	80	0
Indonesia	Jambi	81	0
Indonesia	Jambi	82	0
Indonesia	Jambi	83	0
Indonesia	Jambi	84	0
Indonesia	Jambi	85	0
Indonesia	Jambi	86	0
Indonesia	Jambi	87	1
Indonesia	Jambi	88	0
Indonesia	Jambi	89	0
Indonesia	Jambi	90	0
Indonesia	Jambi	91	0
Indonesia	Jambi	92	0
Indonesia	Jambi	93	0
Indonesia	Jambi	94	0
Indonesia	Jambi	95	0
Indonesia	Jambi	96	0
Indonesia	Jambi	97	0
Indonesia	Jambi	98	0
Indonesia	Jambi	99	0
Indonesia	Jambi	100	0
Indonesia	Jambi	101	0
Indonesia	Jambi	102	0
Indonesia	Jambi	103	0
Indonesia	Jambi	104	0
Laos	Laos	12	0
Laos	Laos	13	0
Laos	Laos	14	0
Laos	Laos	15	0
Laos	Laos	16	0
Laos	Laos	17	0
Laos	Laos	18	0
Laos	Laos	19	0
Laos	Laos	20	0
Laos	Laos	21	0
Laos	Laos	22	0
Laos	Laos	23	0
Laos	Laos	24	0
Laos	Laos	25	0
Laos	Laos	26	0
Laos	Laos	27	0
Laos	Laos	28	0
Laos	Laos	29	0
Laos	Laos	30	0
Laos	Laos	31	0
Laos	Laos	32	0
Laos	Laos	33	0
Laos	Laos	34	0
Laos	Laos	35	0
Laos	Laos	36	0
Laos	Laos	37	0
Laos	Laos	38	0
Laos	Laos	39	0
Laos	Laos	40	0
Laos	Laos	41	0
Laos	Laos	42	0
Laos	Laos	43	0
Laos	Laos	44	0
Laos	Laos	45	0
Laos	Laos	46	0
Laos	Laos	47	0
Laos	Laos	48	0
Laos	Laos	49	0
Laos	Laos	50	0
Laos	Laos	51	0
Laos	Laos	52	0
Laos	Laos	53	0
Laos	Laos	54	0
Laos	Laos	55	0
Laos	Laos	56	0
Laos	Laos	57	0
Laos	Laos	58	0
Laos	Laos	59	0
Laos	Laos	60	0
Laos	Laos	61	1
Laos	Laos	62	0
Laos	Laos	63	0
Laos	Laos	64	0
Laos	Laos	65	0
Laos	Laos	66	0
Laos	Laos	67	0
Laos	Laos	68	0
Laos	Laos	69	0
Laos	Laos	70	0
Laos	Laos	71	0
Laos	Laos	72	0
Laos	Laos	73	0
Laos	Laos	74	0
Laos	Laos	75	0
Laos	Laos	76	0
Laos	Laos	77	0
Laos	Laos	78	0
Laos	Laos	79	0
Laos	Laos	80	0
Laos	Laos	81	0
Laos	Laos	82	0
Laos	Laos	83	0
Laos	Laos	84	0
Laos	Laos	85	0
Laos	Laos	86	0
Laos	Laos	87	0
Laos	Laos	88	0
Laos	Laos	89	0
Laos	Laos	90	0
Laos	Laos	91	0
Laos	Laos	92	0
Laos	Laos	93	0
Laos	Laos	94	0
Laos	Laos	95	0
Laos	Laos	96	0
Laos	Laos	97	0
Laos	Laos	98	0
Laos	Laos	99	0
Laos	Laos	100	0
Laos	Laos	101	0
Laos	Laos	102	0
Laos	Laos	103	0
Laos	Laos	104	0
Malaysia	Johor	12	0
Malaysia	Johor	13	0
Malaysia	Johor	14	0
Malaysia	Johor	15	0
Malaysia	Johor	16	0
Malaysia	Johor	17	0
Malaysia	Johor	18	0
Malaysia	Johor	19	0
Malaysia	Johor	20	0
Malaysia	Johor	21	0
Malaysia	Johor	22	0
Malaysia	Johor	23	0
Malaysia	Johor	24	0
Malaysia	Johor	25	0
Malaysia	Johor	26	0
Malaysia	Johor	27	0
Malaysia	Johor	28	0
Malaysia	Johor	29	0
Malaysia	Johor	30	0
Malaysia	Johor	31	0
Malaysia	Johor	32	0
Malaysia	Johor	33	0
Malaysia	Johor	34	0
Malaysia	Johor	35	0
Malaysia	Johor	36	0
Malaysia	Johor	37	0
Malaysia	Johor	38	0
Malaysia	Johor	39	0
Malaysia	Johor	40	0
Malaysia	Johor	41	0
Malaysia	Johor	42	0
Malaysia	Johor	43	0
Malaysia	Johor	44	0
Malaysia	Johor	45	0
Malaysia	Johor	46	0
Malaysia	Johor	47	0
Malaysia	Johor	48	0
Malaysia	Johor	49	0
Malaysia	Johor	50	0
Malaysia	Johor	51	0
Malaysia	Johor	52	0
Malaysia	Johor	53	0
Malaysia	Johor	54	0
Malaysia	Johor	55	0
Malaysia	Johor	56	0
Malaysia	Johor	57	0
Malaysia	Johor	58	0
Malaysia	Johor	59	0
Malaysia	Johor	60	0
Malaysia	Johor	61	0
Malaysia	Johor	62	0
Malaysia	Johor	63	0
Malaysia	Johor	64	0
Malaysia	Johor	65	0
Malaysia	Johor	66	0
Malaysia	Johor	67	0
Malaysia	Johor	68	0
Malaysia	Johor	69	0
Malaysia	Johor	70	0
Malaysia	Johor	71	0
Malaysia	Johor	72	0
Malaysia	Johor	73	0
Malaysia	Johor	74	0
Malaysia	Johor	75	0
Malaysia	Johor	76	0
Malaysia	Johor	77	0
Malaysia	Johor	78	0
Malaysia	Johor	79	0
Malaysia	Johor	80	0
Malaysia	Johor	81	0
Malaysia	Johor	82	0
Malaysia	Johor	83	0
Malaysia	Johor	84	0
Malaysia	Johor	85	0
Malaysia	Johor	86	0
Malaysia	Johor	87	1
Malaysia	Johor	88	0
Malaysia	Johor	89	0
Malaysia	Johor	90	0
Malaysia	Johor	91	0
Malaysia	Johor	92	0
Malaysia	Johor	93	0
Malaysia	Johor	94	0
Malaysia	Johor	95	0
Malaysia	Johor	96	0
Malaysia	Johor	97	0
Malaysia	Johor	98	0
Malaysia	Johor	99	0
Malaysia	Johor	100	0
Malaysia	Johor	101	0
Malaysia	Johor	102	0
Malaysia	Johor	103	0
Malaysia	Johor	104	0
Malaysia	Sabah	12	0
Malaysia	Sabah	13	0
Malaysia	Sabah	14	0
Malaysia	Sabah	15	0
Malaysia	Sabah	16	0
Malaysia	Sabah	17	0
Malaysia	Sabah	18	0
Malaysia	Sabah	19	0
Malaysia	Sabah	20	0
Malaysia	Sabah	21	0
Malaysia	Sabah	22	0
Malaysia	Sabah	23	0
Malaysia	Sabah	24	0
Malaysia	Sabah	25	0
Malaysia	Sabah	26	0
Malaysia	Sabah	27	0
Malaysia	Sabah	28	0
Malaysia	Sabah	29	0
Malaysia	Sabah	30	0
Malaysia	Sabah	31	0
Malaysia	Sabah	32	0
Malaysia	Sabah	33	0
Malaysia	Sabah	34	0
Malaysia	Sabah	35	0
Malaysia	Sabah	36	0
Malaysia	Sabah	37	0
Malaysia	Sabah	38	0
Malaysia	Sabah	39	0
Malaysia	Sabah	40	0
Malaysia	Sabah	41	0
Malaysia	Sabah	42	0
Malaysia	Sabah	43	0
Malaysia	Sabah	44	0
Malaysia	Sabah	45	0
Malaysia	Sabah	46	0
Malaysia	Sabah	47	0
Malaysia	Sabah	48	0
Malaysia	Sabah	49	0
Malaysia	Sabah	50	0
Malaysia	Sabah	51	0
Malaysia	Sabah	52	0
Malaysia	Sabah	53	0
Malaysia	Sabah	54	0
Malaysia	Sabah	55	0
Malaysia	Sabah	56	0
Malaysia	Sabah	57	0
Malaysia	Sabah	58	0
Malaysia	Sabah	59	0
Malaysia	Sabah	60	0
Malaysia	Sabah	61	0
Malaysia	Sabah	62	0
Malaysia	Sabah	63	0
Malaysia	Sabah	64	0
Malaysia	Sabah	65	0
Malaysia	Sabah	66	0
Malaysia	Sabah	67	0
Malaysia	Sabah	68	0
Malaysia	Sabah	69	0
Malaysia	Sabah	70	0
Malaysia	Sabah	71	0
Malaysia	Sabah	72	0
Malaysia	Sabah	73	0
Malaysia	Sabah	74	0
Malaysia	Sabah	75	0
Malaysia	Sabah	76	0
Malaysia	Sabah	77	0
Malaysia	Sabah	78	0
Malaysia	Sabah	79	0
Malaysia	Sabah	80	0
Malaysia	Sabah	81	0
Malaysia	Sabah	82	0
Malaysia	Sabah	83	0
Malaysia	Sabah	84	0
Malaysia	Sabah	85	0
Malaysia	Sabah	86	0
Malaysia	Sabah	87	1
Malaysia	Sabah	88	0
Malaysia	Sabah	89	0
Malaysia	Sabah	90	1
Malaysia	Sabah	91	0
Malaysia	Sabah	92	0
Malaysia	Sabah	93	0
Malaysia	Sabah	94	0
Malaysia	Sabah	95	0
Malaysia	Sabah	96	0
Malaysia	Sabah	97	0
Malaysia	Sabah	98	0
Malaysia	Sabah	99	0
Malaysia	Sabah	100	0
Malaysia	Sabah	101	0
Malaysia	Sabah	102	0
Malaysia	Sabah	103	0
Malaysia	Sabah	104	0
Malaysia	Sarawak	12	0
Malaysia	Sarawak	13	0
Malaysia	Sarawak	14	0
Malaysia	Sarawak	15	0
Malaysia	Sarawak	16	0
Malaysia	Sarawak	17	0
Malaysia	Sarawak	18	0
Malaysia	Sarawak	19	0
Malaysia	Sarawak	20	0
Malaysia	Sarawak	21	0
Malaysia	Sarawak	22	0
Malaysia	Sarawak	23	0
Malaysia	Sarawak	24	0
Malaysia	Sarawak	25	0
Malaysia	Sarawak	26	0
Malaysia	Sarawak	27	0
Malaysia	Sarawak	28	0
Malaysia	Sarawak	29	0
Malaysia	Sarawak	30	0
Malaysia	Sarawak	31	0
Malaysia	Sarawak	32	0
Malaysia	Sarawak	33	0
Malaysia	Sarawak	34	0
Malaysia	Sarawak	35	0
Malaysia	Sarawak	36	0
Malaysia	Sarawak	37	0
Malaysia	Sarawak	38	0
Malaysia	Sarawak	39	0
Malaysia	Sarawak	40	0
Malaysia	Sarawak	41	0
Malaysia	Sarawak	42	0
Malaysia	Sarawak	43	0
Malaysia	Sarawak	44	0
Malaysia	Sarawak	45	0
Malaysia	Sarawak	46	0
Malaysia	Sarawak	47	0
Malaysia	Sarawak	48	0
Malaysia	Sarawak	49	0
Malaysia	Sarawak	50	0
Malaysia	Sarawak	51	0
Malaysia	Sarawak	52	0
Malaysia	Sarawak	53	0
Malaysia	Sarawak	54	0
Malaysia	Sarawak	55	0
Malaysia	Sarawak	56	0
Malaysia	Sarawak	57	0
Malaysia	Sarawak	58	0
Malaysia	Sarawak	59	0
Malaysia	Sarawak	60	0
Malaysia	Sarawak	61	0
Malaysia	Sarawak	62	0
Malaysia	Sarawak	63	0
Malaysia	Sarawak	64	0
Malaysia	Sarawak	65	0
Malaysia	Sarawak	66	0
Malaysia	Sarawak	67	0
Malaysia	Sarawak	68	0
Malaysia	Sarawak	69	0
Malaysia	Sarawak	70	0
Malaysia	Sarawak	71	0
Malaysia	Sarawak	72	0
Malaysia	Sarawak	73	0
Malaysia	Sarawak	74	0
Malaysia	Sarawak	75	0
Malaysia	Sarawak	76	0
Malaysia	Sarawak	77	0
Malaysia	Sarawak	78	0
Malaysia	Sarawak	79	0
Malaysia	Sarawak	80	0
Malaysia	Sarawak	81	0
Malaysia	Sarawak	82	0
Malaysia	Sarawak	83	0
Malaysia	Sarawak	84	0
Malaysia	Sarawak	85	0
Malaysia	Sarawak	86	1
Malaysia	Sarawak	87	0
Malaysia	Sarawak	88	1
Malaysia	Sarawak	89	0
Malaysia	Sarawak	90	0
Malaysia	Sarawak	91	0
Malaysia	Sarawak	92	0
Malaysia	Sarawak	93	0
Malaysia	Sarawak	94	0
Malaysia	Sarawak	95	0
Malaysia	Sarawak	96	0
Malaysia	Sarawak	97	0
Malaysia	Sarawak	98	0
Malaysia	Sarawak	99	0
Malaysia	Sarawak	100	0
Malaysia	Sarawak	101	0
Malaysia	Sarawak	102	0
Malaysia	Sarawak	103	0
Malaysia	Sarawak	104	0
Malaysia	Selangor	12	0
Malaysia	Selangor	13	0
Malaysia	Selangor	14	0
Malaysia	Selangor	15	0
Malaysia	Selangor	16	0
Malaysia	Selangor	17	0
Malaysia	Selangor	18	0
Malaysia	Selangor	19	0
Malaysia	Selangor	20	0
Malaysia	Selangor	21	0
Malaysia	Selangor	22	0
Malaysia	Selangor	23	0
Malaysia	Selangor	24	0
Malaysia	Selangor	25	0
Malaysia	Selangor	26	0
Malaysia	Selangor	27	0
Malaysia	Selangor	28	0
Malaysia	Selangor	29	0
Malaysia	Selangor	30	0
Malaysia	Selangor	31	0
Malaysia	Selangor	32	0
Malaysia	Selangor	33	0
Malaysia	Selangor	34	0
Malaysia	Selangor	35	0
Malaysia	Selangor	36	0
Malaysia	Selangor	37	0
Malaysia	Selangor	38	0
Malaysia	Selangor	39	0
Malaysia	Selangor	40	0
Malaysia	Selangor	41	0
Malaysia	Selangor	42	0
Malaysia	Selangor	43	0
Malaysia	Selangor	44	0
Malaysia	Selangor	45	0
Malaysia	Selangor	46	0
Malaysia	Selangor	47	0
Malaysia	Selangor	48	0
Malaysia	Selangor	49	0
Malaysia	Selangor	50	0
Malaysia	Selangor	51	0
Malaysia	Selangor	52	0
Malaysia	Selangor	53	0
Malaysia	Selangor	54	0
Malaysia	Selangor	55	0
Malaysia	Selangor	56	0
Malaysia	Selangor	57	0
Malaysia	Selangor	58	0
Malaysia	Selangor	59	0
Malaysia	Selangor	60	0
Malaysia	Selangor	61	0
Malaysia	Selangor	62	0
Malaysia	Selangor	63	0
Malaysia	Selangor	64	0
Malaysia	Selangor	65	0
Malaysia	Selangor	66	0
Malaysia	Selangor	67	0
Malaysia	Selangor	68	0
Malaysia	Selangor	69	0
Malaysia	Selangor	70	0
Malaysia	Selangor	71	0
Malaysia	Selangor	72	0
Malaysia	Selangor	73	0
Malaysia	Selangor	74	0
Malaysia	Selangor	75	0
Malaysia	Selangor	76	0
Malaysia	Selangor	77	0
Malaysia	Selangor	78	0
Malaysia	Selangor	79	0
Malaysia	Selangor	80	0
Malaysia	Selangor	81	0
Malaysia	Selangor	82	0
Malaysia	Selangor	83	0
Malaysia	Selangor	84	0
Malaysia	Selangor	85	0
Malaysia	Selangor	86	0
Malaysia	Selangor	87	0
Malaysia	Selangor	88	0
Malaysia	Selangor	89	0
Malaysia	Selangor	90	0
Malaysia	Selangor	91	0
Malaysia	Selangor	92	0
Malaysia	Selangor	93	0
Malaysia	Selangor	94	0
Malaysia	Selangor	95	0
Malaysia	Selangor	96	0
Malaysia	Selangor	97	0
Malaysia	Selangor	98	0
Malaysia	Selangor	99	0
Malaysia	Selangor	100	1
Malaysia	Selangor	101	0
Malaysia	Selangor	102	0
Malaysia	Selangor	103	0
Malaysia	Selangor	104	0
Marshall Islands	Marshall Islands	12	0
Marshall Islands	Marshall Islands	13	0
Marshall Islands	Marshall Islands	14	0
Marshall Islands	Marshall Islands	15	0
Marshall Islands	Marshall Islands	16	0
Marshall Islands	Marshall Islands	17	0
Marshall Islands	Marshall Islands	18	0
Marshall Islands	Marshall Islands	19	0
Marshall Islands	Marshall Islands	20	0
Marshall Islands	Marshall Islands	21	0
Marshall Islands	Marshall Islands	22	0
Marshall Islands	Marshall Islands	23	0
Marshall Islands	Marshall Islands	24	0
Marshall Islands	Marshall Islands	25	0
Marshall Islands	Marshall Islands	26	0
Marshall Islands	Marshall Islands	27	0
Marshall Islands	Marshall Islands	28	0
Marshall Islands	Marshall Islands	29	0
Marshall Islands	Marshall Islands	30	0
Marshall Islands	Marshall Islands	31	0
Marshall Islands	Marshall Islands	32	0
Marshall Islands	Marshall Islands	33	0
Marshall Islands	Marshall Islands	34	0
Marshall Islands	Marshall Islands	35	0
Marshall Islands	Marshall Islands	36	0
Marshall Islands	Marshall Islands	37	0
Marshall Islands	Marshall Islands	38	0
Marshall Islands	Marshall Islands	39	0
Marshall Islands	Marshall Islands	40	0
Marshall Islands	Marshall Islands	41	0
Marshall Islands	Marshall Islands	42	0
Marshall Islands	Marshall Islands	43	0
Marshall Islands	Marshall Islands	44	0
Marshall Islands	Marshall Islands	45	0
Marshall Islands	Marshall Islands	46	0
Marshall Islands	Marshall Islands	47	1
Marshall Islands	Marshall Islands	48	0
Marshall Islands	Marshall Islands	49	0
Marshall Islands	Marshall Islands	50	0
Marshall Islands	Marshall Islands	51	0
Marshall Islands	Marshall Islands	52	0
Marshall Islands	Marshall Islands	53	0
Marshall Islands	Marshall Islands	54	0
Marshall Islands	Marshall Islands	55	0
Marshall Islands	Marshall Islands	56	0
Marshall Islands	Marshall Islands	57	2
Marshall Islands	Marshall Islands	58	3
Marshall Islands	Marshall Islands	59	3
Marshall Islands	Marshall Islands	60	3
Marshall Islands	Marshall Islands	61	2
Marshall Islands	Marshall Islands	62	2
Marshall Islands	Marshall Islands	63	2
Marshall Islands	Marshall Islands	64	1
Marshall Islands	Marshall Islands	65	0
Marshall Islands	Marshall Islands	66	1
Marshall Islands	Marshall Islands	67	0
Marshall Islands	Marshall Islands	68	0
Marshall Islands	Marshall Islands	69	0
Marshall Islands	Marshall Islands	70	0
Marshall Islands	Marshall Islands	71	0
Marshall Islands	Marshall Islands	72	0
Marshall Islands	Marshall Islands	73	0
Marshall Islands	Marshall Islands	74	0
Marshall Islands	Marshall Islands	75	0
Marshall Islands	Marshall Islands	76	0
Marshall Islands	Marshall Islands	77	0
Marshall Islands	Marshall Islands	78	0
Marshall Islands	Marshall Islands	79	0
Marshall Islands	Marshall Islands	80	0
Marshall Islands	Marshall Islands	81	0
Marshall Islands	Marshall Islands	82	0
Marshall Islands	Marshall Islands	83	0
Marshall Islands	Marshall Islands	84	0
Marshall Islands	Marshall Islands	85	0
Marshall Islands	Marshall Islands	86	0
Marshall Islands	Marshall Islands	87	0
Marshall Islands	Marshall Islands	88	0
Marshall Islands	Marshall Islands	89	0
Marshall Islands	Marshall Islands	90	0
Marshall Islands	Marshall Islands	91	0
Marshall Islands	Marshall Islands	92	0
Marshall Islands	Marshall Islands	93	0
Marshall Islands	Marshall Islands	94	0
Marshall Islands	Marshall Islands	95	0
Marshall Islands	Marshall Islands	96	0
Marshall Islands	Marshall Islands	97	0
Marshall Islands	Marshall Islands	98	0
Marshall Islands	Marshall Islands	99	0
Marshall Islands	Marshall Islands	100	0
Marshall Islands	Marshall Islands	101	0
Marshall Islands	Marshall Islands	102	0
Marshall Islands	Marshall Islands	103	0
Marshall Islands	Marshall Islands	104	0
Micronesia	Micronesia	12	0
Micronesia	Micronesia	13	0
Micronesia	Micronesia	14	0
Micronesia	Micronesia	15	0
Micronesia	Micronesia	16	0
Micronesia	Micronesia	17	0
Micronesia	Micronesia	18	0
Micronesia	Micronesia	19	0
Micronesia	Micronesia	20	0
Micronesia	Micronesia	21	0
Micronesia	Micronesia	22	0
Micronesia	Micronesia	23	0
Micronesia	Micronesia	24	0
Micronesia	Micronesia	25	0
Micronesia	Micronesia	26	0
Micronesia	Micronesia	27	0
Micronesia	Micronesia	28	0
Micronesia	Micronesia	29	0
Micronesia	Micronesia	30	0
Micronesia	Micronesia	31	0
Micronesia	Micronesia	32	0
Micronesia	Micronesia	33	0
Micronesia	Micronesia	34	0
Micronesia	Micronesia	35	0
Micronesia	Micronesia	36	0
Micronesia	Micronesia	37	0
Micronesia	Micronesia	38	0
Micronesia	Micronesia	39	0
Micronesia	Micronesia	40	0
Micronesia	Micronesia	41	0
Micronesia	Micronesia	42	0
Micronesia	Micronesia	43	0
Micronesia	Micronesia	44	0
Micronesia	Micronesia	45	0
Micronesia	Micronesia	46	0
Micronesia	Micronesia	47	0
Micronesia	Micronesia	48	0
Micronesia	Micronesia	49	0
Micronesia	Micronesia	50	0
Micronesia	Micronesia	51	0
Micronesia	Micronesia	52	0
Micronesia	Micronesia	53	0
Micronesia	Micronesia	54	1
Micronesia	Micronesia	55	4
Micronesia	Micronesia	56	1
Micronesia	Micronesia	57	0
Micronesia	Micronesia	58	1
Micronesia	Micronesia	59	3
Micronesia	Micronesia	60	7
Micronesia	Micronesia	61	2
Micronesia	Micronesia	62	6
Micronesia	Micronesia	63	5
Micronesia	Micronesia	64	2
Micronesia	Micronesia	65	8
Micronesia	Micronesia	66	10
Micronesia	Micronesia	67	11
Micronesia	Micronesia	68	6
Micronesia	Micronesia	69	4
Micronesia	Micronesia	70	7
Micronesia	Micronesia	71	8
Micronesia	Micronesia	72	7
Micronesia	Micronesia	73	1
Micronesia	Micronesia	74	1
Micronesia	Micronesia	75	4
Micronesia	Micronesia	76	1
Micronesia	Micronesia	77	2
Micronesia	Micronesia	78	3
Micronesia	Micronesia	79	4
Micronesia	Micronesia	80	3
Micronesia	Micronesia	81	4
Micronesia	Micronesia	82	0
Micronesia	Micronesia	83	2
Micronesia	Micronesia	84	4
Micronesia	Micronesia	85	8
Micronesia	Micronesia	86	4
Micronesia	Micronesia	87	4
Micronesia	Micronesia	88	4
Micronesia	Micronesia	89	4
Micronesia	Micronesia	90	7
Micronesia	Micronesia	91	5
Micronesia	Micronesia	92	7
Micronesia	Micronesia	93	1
Micronesia	Micronesia	94	3
Micronesia	Micronesia	95	17
Micronesia	Micronesia	96	26
Micronesia	Micronesia	97	12
Micronesia	Micronesia	98	2
Micronesia	Micronesia	99	11
Micronesia	Micronesia	100	0
Micronesia	Micronesia	101	0
Micronesia	Micronesia	102	0
Micronesia	Micronesia	103	0
Micronesia	Micronesia	104	0
Montserrat	Montserrat	12	0
Montserrat	Montserrat	13	0
Montserrat	Montserrat	14	0
Montserrat	Montserrat	15	0
Montserrat	Montserrat	16	0
Montserrat	Montserrat	17	0
Montserrat	Montserrat	18	0
Montserrat	Montserrat	19	0
Montserrat	Montserrat	20	0
Montserrat	Montserrat	21	0
Montserrat	Montserrat	22	0
Montserrat	Montserrat	23	0
Montserrat	Montserrat	24	0
Montserrat	Montserrat	25	0
Montserrat	Montserrat	26	0
Montserrat	Montserrat	27	0
Montserrat	Montserrat	28	0
Montserrat	Montserrat	29	0
Montserrat	Montserrat	30	0
Montserrat	Montserrat	31	0
Montserrat	Montserrat	32	0
Montserrat	Montserrat	33	0
Montserrat	Montserrat	34	0
Montserrat	Montserrat	35	0
Montserrat	Montserrat	36	0
Montserrat	Montserrat	37	0
Montserrat	Montserrat	38	0
Montserrat	Montserrat	39	0
Montserrat	Montserrat	40	0
Montserrat	Montserrat	41	0
Montserrat	Montserrat	42	0
Montserrat	Montserrat	43	0
Montserrat	Montserrat	44	0
Montserrat	Montserrat	45	0
Montserrat	Montserrat	46	0
Montserrat	Montserrat	47	0
Montserrat	Montserrat	48	0
Montserrat	Montserrat	49	0
Montserrat	Montserrat	50	0
Montserrat	Montserrat	51	0
Montserrat	Montserrat	52	0
Montserrat	Montserrat	53	0
Montserrat	Montserrat	54	0
Montserrat	Montserrat	55	0
Montserrat	Montserrat	56	0
Montserrat	Montserrat	57	0
Montserrat	Montserrat	58	0
Montserrat	Montserrat	59	0
Montserrat	Montserrat	60	0
Montserrat	Montserrat	61	0
Montserrat	Montserrat	62	0
Montserrat	Montserrat	63	0
Montserrat	Montserrat	64	0
Montserrat	Montserrat	65	0
Montserrat	Montserrat	66	0
Montserrat	Montserrat	67	0
Montserrat	Montserrat	68	0
Montserrat	Montserrat	69	0
Montserrat	Montserrat	70	0
Montserrat	Montserrat	71	1
Montserrat	Montserrat	72	0
Montserrat	Montserrat	73	0
Montserrat	Montserrat	74	0
Montserrat	Montserrat	75	0
Montserrat	Montserrat	76	0
Montserrat	Montserrat	77	0
Montserrat	Montserrat	78	0
Montserrat	Montserrat	79	0
Montserrat	Montserrat	80	0
Montserrat	Montserrat	81	0
Montserrat	Montserrat	82	0
Montserrat	Montserrat	83	0
Montserrat	Montserrat	84	0
Montserrat	Montserrat	85	0
Montserrat	Montserrat	86	0
Montserrat	Montserrat	87	0
Montserrat	Montserrat	88	0
Montserrat	Montserrat	89	1
Montserrat	Montserrat	90	0
Montserrat	Montserrat	91	2
Montserrat	Montserrat	92	0
Montserrat	Montserrat	93	0
Montserrat	Montserrat	94	0
Montserrat	Montserrat	95	0
Montserrat	Montserrat	96	2
Montserrat	Montserrat	97	0
Montserrat	Montserrat	98	1
Montserrat	Montserrat	99	0
Montserrat	Montserrat	100	0
Montserrat	Montserrat	101	3
Montserrat	Montserrat	102	4
Montserrat	Montserrat	103	6
Montserrat	Montserrat	104	1
Myanmar	Yangon	12	0
Myanmar	Yangon	13	0
Myanmar	Yangon	14	0
Myanmar	Yangon	15	0
Myanmar	Yangon	16	0
Myanmar	Yangon	17	0
Myanmar	Yangon	18	0
Myanmar	Yangon	19	0
Myanmar	Yangon	20	0
Myanmar	Yangon	21	0
Myanmar	Yangon	22	0
Myanmar	Yangon	23	0
Myanmar	Yangon	24	0
Myanmar	Yangon	25	0
Myanmar	Yangon	26	0
Myanmar	Yangon	27	0
Myanmar	Yangon	28	0
Myanmar	Yangon	29	0
Myanmar	Yangon	30	0
Myanmar	Yangon	31	0
Myanmar	Yangon	32	0
Myanmar	Yangon	33	0
Myanmar	Yangon	34	0
Myanmar	Yangon	35	0
Myanmar	Yangon	36	0
Myanmar	Yangon	37	0
Myanmar	Yangon	38	0
Myanmar	Yangon	39	0
Myanmar	Yangon	40	0
Myanmar	Yangon	41	0
Myanmar	Yangon	42	0
Myanmar	Yangon	43	0
Myanmar	Yangon	44	0
Myanmar	Yangon	45	0
Myanmar	Yangon	46	0
Myanmar	Yangon	47	0
Myanmar	Yangon	48	0
Myanmar	Yangon	49	0
Myanmar	Yangon	50	0
Myanmar	Yangon	51	0
Myanmar	Yangon	52	0
Myanmar	Yangon	53	0
Myanmar	Yangon	54	0
Myanmar	Yangon	55	0
Myanmar	Yangon	56	0
Myanmar	Yangon	57	0
Myanmar	Yangon	58	0
Myanmar	Yangon	59	0
Myanmar	Yangon	60	0
Myanmar	Yangon	61	0
Myanmar	Yangon	62	0
Myanmar	Yangon	63	0
Myanmar	Yangon	64	0
Myanmar	Yangon	65	0
Myanmar	Yangon	66	0
Myanmar	Yangon	67	0
Myanmar	Yangon	68	0
Myanmar	Yangon	69	0
Myanmar	Yangon	70	0
Myanmar	Yangon	71	0
Myanmar	Yangon	72	0
Myanmar	Yangon	73	0
Myanmar	Yangon	74	0
Myanmar	Yangon	75	0
Myanmar	Yangon	76	0
Myanmar	Yangon	77	0
Myanmar	Yangon	78	0
Myanmar	Yangon	79	0
Myanmar	Yangon	80	0
Myanmar	Yangon	81	0
Myanmar	Yangon	82	0
Myanmar	Yangon	83	0
Myanmar	Yangon	84	0
Myanmar	Yangon	85	0
Myanmar	Yangon	86	0
Myanmar	Yangon	87	0
Myanmar	Yangon	88	0
Myanmar	Yangon	89	0
Myanmar	Yangon	90	0
Myanmar	Yangon	91	0
Myanmar	Yangon	92	0
Myanmar	Yangon	93	0
Myanmar	Yangon	94	0
Myanmar	Yangon	95	1
Myanmar	Yangon	96	0
Myanmar	Yangon	97	0
Myanmar	Yangon	98	0
Myanmar	Yangon	99	0
Myanmar	Yangon	100	0
Myanmar	Yangon	101	0
Myanmar	Yangon	102	0
Myanmar	Yangon	103	0
Myanmar	Yangon	104	0
New Caledonia	New Caledonia	12	0
New Caledonia	New Caledonia	13	0
New Caledonia	New Caledonia	14	0
New Caledonia	New Caledonia	15	0
New Caledonia	New Caledonia	16	0
New Caledonia	New Caledonia	17	0
New Caledonia	New Caledonia	18	0
New Caledonia	New Caledonia	19	0
New Caledonia	New Caledonia	20	0
New Caledonia	New Caledonia	21	0
New Caledonia	New Caledonia	22	0
New Caledonia	New Caledonia	23	0
New Caledonia	New Caledonia	24	0
New Caledonia	New Caledonia	25	0
New Caledonia	New Caledonia	26	0
New Caledonia	New Caledonia	27	0
New Caledonia	New Caledonia	28	0
New Caledonia	New Caledonia	29	0
New Caledonia	New Caledonia	30	0
New Caledonia	New Caledonia	31	0
New Caledonia	New Caledonia	32	0
New Caledonia	New Caledonia	33	0
New Caledonia	New Caledonia	34	0
New Caledonia	New Caledonia	35	0
New Caledonia	New Caledonia	36	0
New Caledonia	New Caledonia	37	0
New Caledonia	New Caledonia	38	0
New Caledonia	New Caledonia	39	0
New Caledonia	New Caledonia	40	0
New Caledonia	New Caledonia	41	0
New Caledonia	New Caledonia	42	0
New Caledonia	New Caledonia	43	0
New Caledonia	New Caledonia	44	0
New Caledonia	New Caledonia	45	0
New Caledonia	New Caledonia	46	0
New Caledonia	New Caledonia	47	0
New Caledonia	New Caledonia	48	0
New Caledonia	New Caledonia	49	0
New Caledonia	New Caledonia	50	0
New Caledonia	New Caledonia	51	0
New Caledonia	New Caledonia	52	0
New Caledonia	New Caledonia	53	0
New Caledonia	New Caledonia	54	0
New Caledonia	New Caledonia	55	0
New Caledonia	New Caledonia	56	0
New Caledonia	New Caledonia	57	0
New Caledonia	New Caledonia	58	0
New Caledonia	New Caledonia	59	0
New Caledonia	New Caledonia	60	0
New Caledonia	New Caledonia	61	1
New Caledonia	New Caledonia	62	0
New Caledonia	New Caledonia	63	0
New Caledonia	New Caledonia	64	0
New Caledonia	New Caledonia	65	0
New Caledonia	New Caledonia	66	0
New Caledonia	New Caledonia	67	0
New Caledonia	New Caledonia	68	0
New Caledonia	New Caledonia	69	0
New Caledonia	New Caledonia	70	0
New Caledonia	New Caledonia	71	0
New Caledonia	New Caledonia	72	0
New Caledonia	New Caledonia	73	1
New Caledonia	New Caledonia	74	0
New Caledonia	New Caledonia	75	0
New Caledonia	New Caledonia	76	0
New Caledonia	New Caledonia	77	0
New Caledonia	New Caledonia	78	0
New Caledonia	New Caledonia	79	0
New Caledonia	New Caledonia	80	0
New Caledonia	New Caledonia	81	0
New Caledonia	New Caledonia	82	0
New Caledonia	New Caledonia	83	0
New Caledonia	New Caledonia	84	0
New Caledonia	New Caledonia	85	0
New Caledonia	New Caledonia	86	0
New Caledonia	New Caledonia	87	0
New Caledonia	New Caledonia	88	0
New Caledonia	New Caledonia	89	0
New Caledonia	New Caledonia	90	0
New Caledonia	New Caledonia	91	0
New Caledonia	New Caledonia	92	0
New Caledonia	New Caledonia	93	0
New Caledonia	New Caledonia	94	0
New Caledonia	New Caledonia	95	0
New Caledonia	New Caledonia	96	0
New Caledonia	New Caledonia	97	0
New Caledonia	New Caledonia	98	0
New Caledonia	New Caledonia	99	0
New Caledonia	New Caledonia	100	0
New Caledonia	New Caledonia	101	0
New Caledonia	New Caledonia	102	0
New Caledonia	New Caledonia	103	0
New Caledonia	New Caledonia	104	0
Palau	Palau	12	0
Palau	Palau	13	0
Palau	Palau	14	0
Palau	Palau	15	0
Palau	Palau	16	0
[truncated: 832 more rows]
