# Supplementary material for: Mapping the cryptic spread of the 2015–2016 global Zika virus epidemic
Source: BMC Med. 2020 Dec 17;18:399. doi: 10.1186/s12916-020-01845-x (PMC7744256; doi:10.1186/s12916-020-01845-x)
Supplement: Supplementary file 3 — Additional file 3. : R Code. [file 12916_2020_1845_MOESM3_ESM.txt]

# Mapping the cryptic spread of the 2015-6 global Zika virus epidemic

# Correspondence to:
# Haoyang Sun (haoyang.sun@nus.edu.sg)

# Please note that the flight data were purchased from the OAG and not publicly available. The source code below has excluded 
# the pre-processing of flight data & merging of subdivisions, and the documentation is minimal and poor. 
# Please contact the corresponding author should you have any questions, comments, or data requests 
# (e.g. Estimated environmental suitability for Aedes mosquitoes).

require(readxl)
require(data.table)
require(snow)

# Set working directory

########## Part A1: ERA data cleaning ##########

Admin3 = as.data.table(read_xls("Zika v2\\World_Admin_3.xls"))
Admin3 = (as.data.table(read_excel("Aedes-human-population\\v2Realpopsum.xls")))[Admin3, on = c(ZID = "ZID")]
Admin3[COUNTRY3 == "United States Minor Outlying Islands", POP := 0]

emaskpopsum = as.data.table(read_xls("Zika v2\\ERA Python\\MaskPopSum.xls"))
emaskpopsum = emaskpopsum[, .(ZID = FID, MPS = SUM)] 

grabera = function(x)
{
  dt = as.data.table(read_xls(paste0("Zika v2\\ERA Python\\TxPop\\", x)))
  dt = dt[, .(ZID = FID_, txp = SUM)]
  
  if(!setequal(dt$ZID, emaskpopsum$ZID) | nrow(dt) != 1288) print(paste0("Error: ", x))
  
  dt = dt[emaskpopsum, on = c(ZID = "ZID")]
  dt[, t2m := txp / MPS - 273.15]
  
  dt[, ":="(year = as.numeric(substr(x, 2, 5)),
            month = as.numeric(substr(x, 7, 8)),
            date = as.numeric(substr(x, 10, 11)))]
  
  return(dt[, .(ZID, year, month, date, t2m)])
}


t2mdf = do.call("rbind", lapply(list.files("Zika v2\\ERA Python\\TxPop"), grabera))


# Creation of Eweek: copy "https://rdrr.io/cran/EpiWeek/src/R/epiweek.R" to the Console

dateorder = unique(t2mdf[, .(year, month, date)])[order(year, month, date)][, dateorder := .I]
dateorder[, ":="(ymd = paste(year, month, date, sep = "-"), Eweek  = -1)]

for(i in 1:nrow(dateorder)) dateorder$Eweek[i] = dateToEpiweek(dateorder$ymd[i])$weekno

dateorder[dateorder > 367, Eweek := Eweek + 52]
dateorder[dateorder < 4, Eweek := Eweek - 53]
dateorder[, ymd := NULL]

t2mdf = dateorder[t2mdf, on = c(year = "year", month = "month", date = "date")]
t2mdf = t2mdf[order(ZID, dateorder), .(ZID, year, month, Eweek, date, dateorder, t2m)]


########## Part A2: Aedes Maps ##########

maskpopsum = as.data.table(read_xls("Zika v2\\Aedes Python\\MaskPopSum.xls"))
maskpopsum = maskpopsum[, .(ZID = FID, MPS = SUM)]

grabaedes = function(i, species)
{
  x = paste0("Zika v2\\Aedes Python\\", species, i, ".xls")
  x = as.data.table(read_xls(x))[, .(ZID = FID_, axp = SUM)]
  
  if(!setequal(x$ZID, maskpopsum$ZID) | nrow(x) != 1268) print(paste0("Error1: ", species, i, ".xls"))
  
  x = x[maskpopsum, on = c(ZID = "ZID")]
  x[, aedesweighted := axp / MPS]
  
  if(nrow(x[aedesweighted < 0 | aedesweighted > 1]) != 0) print(paste0("Error2: ", species, i, ".xls"))
  
  return(x)
}

aegybrt = lapply(0:249, function(i) grabaedes(i, "AegyptixPop\\"))
albobrt = lapply(0:249, function(i) grabaedes(i, "AlboxPop\\"))


########## Part A3: Calculation of R0 ##########

# [!] In the code below, we proposed 4 different ways to calculate R0. However, for the final results of our study,
# only the first version was implemented (i.e. "mtype" equals 1) since the other 3 produced poor validation results. 

bqfunction = function(TT, T0, Tm, c, bqtype)
{
  if(TT < T0 | TT > Tm) return(0)
  
  if(bqtype == "Bri�re") return(c * TT * (TT - T0) * (Tm - TT)^0.5)
  if(bqtype == "Quadratic") return(-c * (TT - T0) * (TT - Tm))
}


TTfunc = list(
  # Eggs laid per female per day
  efd1 = function(TT) bqfunction(TT, 14.58, 34.61, 8.56E-03, "Bri�re"),
  efd2 = function(TT) bqfunction(TT, 8.02, 35.65, 4.88E-02, "Bri�re"),
  
  # Mosquito egg-to-adult survival probability
  pea1 = function(TT) bqfunction(TT, 13.56, 38.29, 5.99E-03, "Quadratic"),
  pea2 = function(TT) bqfunction(TT, 9.04, 39.33, 3.61E-03, "Quadratic"),
  
  # Mosquito egg-to-adult developmental rate (per day)
  mdr1 = function(TT) bqfunction(TT, 11.36, 39.17, 7.86E-05, "Bri�re"),
  mdr2 = function(TT) bqfunction(TT, 8.60, 39.66, 6.38E-05, "Bri�re"),
  
  # Adult mortality in the field
  mu1 = function(TT) 
    (TT < 22) * (1 / (1.22 + exp(-3.05 + 0.72 * TT)) + 0.196) + 
    (TT >= 22) * (1 / (1.14 + exp(51.4 - 1.3 * TT)) + 0.196),
  
  mu2 = function(TT) 
    (TT < 15) * (1 / (1.1 + exp(-4.04 + 0.576 * TT)) + 0.11883) + 
    (TT >= 15 & TT < 26.3) * (0.000339 * TT * TT - 0.0189 * TT + 0.336) + 
    (TT >= 26.3) * (1 / (1.065 + exp(32.2 - 0.92 * TT)) + 0.073079),
  
  # Extrinsic incubation rate
  eir1 = function(TT) 1 / (4 + exp(5.15 - 0.123 * TT)),
  eir2 = function(TT) 1 / (4 + exp(5.15 - 0.123 * TT)) / 1.03
)


myr0par = as.data.table(t2mdf)

with(TTfunc, myr0par[, ":="(efd1 = sapply(t2m, efd1),
                            efd2 = sapply(t2m, efd2),
                            pea1 = sapply(t2m, pea1),
                            pea2 = sapply(t2m, pea2),
                            mdr1 = sapply(t2m, mdr1),
                            mdr2 = sapply(t2m, mdr2),
                            mu1 = sapply(t2m, mu1),
                            mu2 = sapply(t2m, mu2),
                            eir1 = sapply(t2m, eir1),
                            eir2 = sapply(t2m, eir2))])

myr0par[, ":="(mdf1 = efd1 * pea1 * mdr1 / mu1 / mu1,
               mdf2 = efd2 * pea2 * mdr2 / mu2 / mu2)]
myr0par[, ":="(mdf1max = max(mdf1[year == 2016]), mdf2max = max(mdf2[year == 2016])), by = ZID]

myr0par = myr0par[, .(ZID, year, month, Eweek, date, dateorder, t2m,
                      efd1, efd2, pea1, pea2, mdr1, mdr2, mu1, mu2, eir1, eir2, 
                      mdf1, mdf2, mdf1max, mdf2max)]


calculateR0 = function(m1, m2, eir1, eir2, mu1, mu2)
{
  a1 = 0.67 # Biting rate
  a2 = 0.5 * a1
  
  phi1 = 1 # Vector preferences
  phi2 = 0.5
  
  beta1 = 0.1 # Host to vector transmission prob
  beta2 = 0.033
  
  b1 = 0.5 # Vector to host transmission prob
  b2 = 0.5
  
  r = 1/7 # Human recovery rate
  
  R11 = ((a1 * phi1 * beta1 * m1) / r) * (a1 * phi1 * b1 * eir1 / (eir1 + mu1) / mu1)
  R22 = ((a2 * phi2 * beta2 * m2) / r) * (a2 * phi2 * b2 * eir2 / (eir2 + mu2) / mu2)
  
  return(R11 + R22)
}

jAedesT = function(i, mtype) # Join Aedes and Temperature to compute R0
{
  x = aegybrt[[i]][myr0par, on = c(ZID = "ZID")]
  x = albobrt[[i]][x, on = c(ZID = "ZID")]
  
  x = x[, .(ZID, Aegyweighted = i.aedesweighted, Alboweighted = aedesweighted,
            year, month, Eweek, date, dateorder, t2m,
            eir1, eir2, mu1, mu2, mdf1, mdf2, mdf1max, mdf2max)]
  
  if(mtype == 1) x[, ":="(m1 = Aegyweighted, m2 = Alboweighted)]
  if(mtype == 2) x[, ":="(m1 = ifelse(mdf1max == 0, 0, Aegyweighted / mdf1max * mdf1),
                          m2 = ifelse(mdf2max == 0, 0, Alboweighted / mdf2max * mdf2))]
  
  if(mtype == 3) x[, ":="(m1 = -log(1 - Aegyweighted), m2 = -log(1 - Alboweighted))]
  if(mtype == 4) x[, ":="(m1 = ifelse(mdf1max == 0, 0, -log(1 - Aegyweighted) / mdf1max * mdf1),
                          m2 = ifelse(mdf2max == 0, 0, -log(1 - Alboweighted) / mdf2max * mdf2))]
  
  
  x[, ":="(R0 = calculateR0(m1, m2, eir1, eir2, mu1, mu2))]
  x = x[, .(I = i, m1 = mean(m1), m2 = mean(m2), R0 = mean(R0)), keyby = .(ZID, Eweek)]
  
  return(x)
}

'
mycl = makeCluster(5, type = "SOCK")
clusterEvalQ(mycl, library(data.table)) 
clusterExport(mycl, c("aegybrt", "albobrt", "myr0par", "calculateR0", "jAedesT"))

Sys.time()
myR0trial = list()
for(mtype in 1:4)
{
  clusterExport(mycl, "mtype")
  myR0trial[[mtype]] = rbindlist(clusterApply(mycl, 1:250, function(i) jAedesT(i, mtype = mtype)))
  print(mtype)
}
Sys.time()

stopCluster(mycl)
rm(mycl)
'

R0validate = read_xlsx("Zika v2\\More input data for revision\\Parameters for R0.xlsx",
                       sheet = "R0 in the literature")
R0validate = as.data.table(R0validate)[Include == 1, .(COUNTRY3, NAME3, Eweek_start, Eweek_end, Literature_PointEst, Literature_Lower, Literature_Upper)]
R0validate[, ":="(myR0est = -1, myR0lower = -1, myR0upper = -1)]

for(j in 1:nrow(R0validate))
{
  if(R0validate$NAME3[j] != "NA") 
    tmp = myR0trial[[1]][ZID == Admin3[NAME3 == R0validate$NAME3[j]]$ZID & Eweek %in% R0validate$Eweek_start[j]:R0validate$Eweek_end[j]] else
      tmp = myR0trial[[1]][ZID %in% Admin3[COUNTRY3 == R0validate$COUNTRY3[j]]$ZID & Eweek %in% R0validate$Eweek_start[j]:R0validate$Eweek_end[j]]
    
    R0validate$myR0est[j] = mean(tmp$R0)
    R0validate$myR0lower[j] = quantile(tmp[, .(R0 = mean(R0)), by = I]$R0, 0.025)
    R0validate$myR0upper[j] = quantile(tmp[, .(R0 = mean(R0)), by = I]$R0, 0.975)
}

myscalefactor = with(R0validate[COUNTRY3 == "French Polynesia"], Literature_PointEst / myR0est)

R0validate[, ":="(myR0est = myR0est * myscalefactor,
                  myR0lower = myR0lower * myscalefactor,
                  myR0upper = myR0upper * myscalefactor)]

myR0 = lapply(1:250, function(x) myR0trial[[1]][I == x, .(ZID, Eweek, R0 = R0 * myscalefactor)]) # Make sure that "myscalefactor" was derived under mtype = 1!
rm(myR0trial)


########## Part B1: Autochthonous case datasets ##########


Colombia = as.data.table(read_excel("Zika\\Case numbers\\COLOMBIA.xlsx"))
Colombia = melt(Colombia, id.vars = "NAME2")
Colombia = Colombia[, .(COUNTRY3 = "Colombia", NAME2, NAME3 = NAME2, 
                        Eweek = as.numeric(as.character(variable)), CN = value)] # CN for case numbers
Colombia[NAME2 == "Boyac�", NAME3 := "Casanare"]
Colombia = Colombia[, .(CN = sum(CN), TYPE = "LOCAL"), by = .(COUNTRY3, NAME3, Eweek)]
Colombia[CN < 0, CN := 0]

SanAndres = as.data.table(read_excel("Zika\\Case numbers\\Colombia\\San Andres\\San Andres clean.xlsx",
                                     sheet = "San Andres Eweek (Final)"))
SanAndres = SanAndres[, .(COUNTRY3 = "Colombia", NAME3 = "San Andr�s", Eweek = Eweek, CN = PAX, TYPE = "LOCAL")]

PAHO = as.data.table(read_excel("Zika\\Case numbers\\PAHO Numbers.xlsx"))
PAHO = melt(PAHO, id.vars = "Eweek")
PAHO = PAHO[, .(COUNTRY3 = as.character(variable), NAME3 = as.character(variable), Eweek, CN = value, TYPE = "LOCAL")]
PAHO[NAME3 %in% c("Florida", "Texas"), COUNTRY3 := "United States"]
PAHO[is.na(CN), CN := 0]
PAHO = PAHO[Eweek <= 104]

fln = function(x)
{
  x = as.data.table(read_excel(paste0("Zika\\Case numbers\\", x, ".xlsx")))
  x = x[!TYPE %in% c("LOCALNT", "NNA", "PAHO"), .(COUNTRY3, NAME3, Eweek = as.numeric(TYPE), CN, TYPE = "LOCAL")]
  
  x1 = unique(x[, .(COUNTRY3, NAME3)])
  x1 = data.table(COUNTRY3 = rep(x1$COUNTRY3, each = 93), NAME3 = rep(x1$NAME3, each = 93), 
                  Eweek = rep(12:104, nrow(x1)))
  x1 = x[x1, on = c(COUNTRY3 = "COUNTRY3", NAME3 = "NAME3", Eweek = "Eweek")]
  x1[is.na(CN), ":="(CN = 0, TYPE = "LOCAL")]
  
  return(x1)
}

LNT = fln("LOCAL NO TIME")
NNA = fln("NNA CASE")

clocal = rbind(Colombia, SanAndres, PAHO, LNT, NNA)
clocal = Admin3[clocal, on = c(COUNTRY3 = "COUNTRY3", NAME3 = "NAME3")] # Make sure that nrow(clocal[is.na(ZID)]) == 0!
clocal = clocal[, .(DEPZID = ZID, DEPFID3 = FID3, DEPCOUNTRY3 = COUNTRY3, DEPNAME3 = NAME3, DEPPOP = POP, Eweek, CN)]
setkey(clocal, DEPZID, DEPFID3, DEPCOUNTRY3, DEPNAME3, Eweek)
clocal[, cumCN := cumsum(CN), by = DEPZID]

OAG = rbind(flights_2015_2, flights_2016_2)[, .(Pax = sum(Pax)), by = .(DEPFID2, ARRFID3 = ARRFID2, Year, Month)]
OAG = Admin2[, .(DEPFID2 = FID2, DEPFID3 = FID3)][OAG, on = c(DEPFID2 = "DEPFID2")]
OAG = OAG[, .(Pax = sum(Pax)), by = .(DEPFID3, ARRFID3, Year, Month)]

OAG = dateorder[OAG, on = c(year = "Year", month = "Month"), allow.cartesian = T]
OAG[, numdays := .N, by = .(year, month, DEPFID3, ARRFID3)]
OAG[, Pax := Pax / numdays]
OAG = OAG[, .(Pax = round(sum(Pax))), by = .(DEPFID3, ARRFID3, Eweek)]


bigtable = clocal[, as.list(Admin3[FID3 != -1 & POP > 0, .(ARRZID = ZID, ARRFID3 = FID3, ARRCOUNTRY3 = COUNTRY3, ARRNAME3 = NAME3)]),
                  by = .(DEPZID, DEPFID3, DEPCOUNTRY3, DEPNAME3, DEPPOP, Eweek, CN, cumCN)]

bigtable = OAG[bigtable, on = c(DEPFID3 = "DEPFID3", ARRFID3 = "ARRFID3", Eweek = "Eweek")]
bigtable[is.na(Pax), Pax := 0]
bigtable = bigtable[, .(DEPZID, DEPFID3, DEPCOUNTRY3, DEPNAME3, DEPPOP, CN, cumCN,
                        ARRZID, ARRFID3, ARRCOUNTRY3, ARRNAME3,
                        Eweek, Pax)]

bigtable[DEPNAME3 == ARRNAME3, Pax := 0] # Don't consider flights within the same spatial unit.


########## Part B2: Estimate beta distribution parameters for reporting rate ##########

# http://www.medicine.mcgill.ca/epidemiology/joseph/pbelisle/R/BetaParmsFromQuantiles.R

oreilly = as.data.table(read_excel("Zika\\Case numbers\\OReilly et al reporting probability estimate.xlsx", sheet = "Sheet1"))
oreilly[, ":="(Median = Median / 100, Lower = Lower / 100, Upper = Upper / 100, beta1 = -1, beta2 = -1)]

for(i in 1:nrow(oreilly))
{
  if(!is.na(oreilly$Median[i]))
  {
    tmp = beta.parms.from.quantiles(c(oreilly$Lower[i], oreilly$Upper[i]), derivative.epsilon = 1e-10, precision = 1e-05)
    oreilly[i, ":="(beta1 = tmp$a, beta2 = tmp$b)]
    
    if(abs(tmp$p.check[1] - 0.025) + abs(tmp$p.check[2] - 0.975) > 0.001) print(paste0("Error: ", i))
  }
}

# Imputation for the 32 countries where O'Reilly et al's estimate was not available
# 32 may seem like a big number, but the corresponding total reported autochthonous case number is less than 3% of the entire total.

oreilly[is.na(Median), ":="(beta1 = oreilly[DEPCOUNTRY3 == "French Guiana"]$beta1,
                            beta2 = oreilly[DEPCOUNTRY3 == "French Guiana"]$beta2)] 

oreilly = oreilly[, .(DEPCOUNTRY3, beta1, beta2)]

if(!setequal(unique(clocal$DEPCOUNTRY3), oreilly$DEPCOUNTRY3)) print("Error!")


########## Part B3: Simulation of imported infection numbers ##########

# Note that 9 countries do not have LOS information available, so the point estimate of LOS was assumed to be the same as 
# that of Peru (which has the shortest LOS) to be conservative. The total reported autochthonous case number of these 9 countries 
# is only less than 2% of the entire total.

los = as.data.table(read_xlsx("Zika\\Case numbers\\Length of Stay.xlsx", sheet = "Sheet1"))
los[is.na(LOS), LOS := min(los$LOS, na.rm = T)]

if(!setequal(unique(clocal$DEPCOUNTRY3), los$DEPCOUNTRY3)) print("Error!")

set.seed(73)

pfdt = unique(bigtable[, .(DEPCOUNTRY3, ARRCOUNTRY3)])

focuslist = setdiff(bigtable$ARRZID, bigtable$DEPZID)
focuslist = sort(setdiff(focuslist,
                         Admin3[COUNTRY3 %in% c("Vietnam", "Philippines", "Fiji", "Maldives", "Solomon Islands", "Vanuatu")]$ZID))

ckida = rep(focuslist, each = length(12:104)) # For checking whether identical (ARRZID column)
ckide = rep(12:104, length(focuslist)) # For checking whether identical (Eweek column)


sinf_importation = function(i) # simulate infection (importation)
{
  pfdttmp = as.data.table(pfdt)
  oreillytmp = as.data.table(oreilly)
  
  pfdttmp[, pf := rbeta(nrow(pfdttmp), 10, 10)]
  oreillytmp[, obeta := mapply(function(x, y) rbeta(1, x, y), beta1, beta2)]
  
  tmp = pfdttmp[bigtable, on = c(DEPCOUNTRY3 = "DEPCOUNTRY3", ARRCOUNTRY3 = "ARRCOUNTRY3")]
  tmp = oreillytmp[, .(DEPCOUNTRY3, obeta)][tmp, on = c(DEPCOUNTRY3 = "DEPCOUNTRY3")]
  tmp = los[, .(DEPCOUNTRY3, LOS)][tmp, on = c(DEPCOUNTRY3 = "DEPCOUNTRY3")]
  
  tmp = tmp[, .(DEPZID, DEPFID3, DEPCOUNTRY3, DEPNAME3, DEPPOP, CN, cumCN, obeta, LOS,
                ARRZID, ARRFID3, ARRCOUNTRY3, ARRNAME3,
                Eweek, Pax, pf)]
  
  tmp[, Paxf := rbinom(nrow(tmp), Pax, pf)] 
  tmp[, Paxl := Pax - Paxf] 
  tmp[, nlocal := DEPPOP - sum(Paxf * (LOS / 7)), by = .(DEPZID, Eweek)]
  
  tmp[, ipl := rbinom(nrow(tmp), Paxl, CN / obeta / nlocal)]
  
  tmp[, immune := cumCN / obeta / DEPPOP]
  
  # A few spatial units had inaccurate SEDAC population estimates (too low) due to their small sizes. 
  # This has caused the "immune" estimate to be unrealistically large.
  # The following adjustment is based on the maximum ZIKV IAR estimate produced by https://doi.org/10.1101/19002865
  
  tmp[immune > 0.361, immune := 0.361]
  tmp[, tau := Paxf * (LOS / 7) / (nlocal * (1 - immune))]
  tmp[, ipf := rnbinom(nrow(tmp), size = CN / obeta + 1, prob = 1 / (tau + 1))]
  
  if(nrow(tmp[is.na(ipf) | is.na(ipl)]) != 0) print(paste0("Error1: ", i))
  
  result = tmp[ARRZID %in% focuslist, .(ipf = sum(ipf), ipl = sum(ipl)), by = .(ARRZID, Eweek)]
  setkey(result, ARRZID, Eweek)
  
  if(identical(names(table(result$ARRZID - ckida)), "0") & identical(names(table(result$Eweek - ckide)), "0")) 
    return(result[, .(ipf, ipl)])
  
  print(paste0("Error2: ", i))
  
  return(result)
}


'
mycl = makeCluster(5, type = "SOCK")
clusterEvalQ(mycl, library(data.table)) 
clusterExport(mycl, c("bigtable", "pfdt", "oreilly", "los", "focuslist", "ckida", "ckide"))

Sys.time()
ipsl = clusterApply(mycl, 1:10000, sinf_importation)
Sys.time()

stopCluster(mycl)
rm(mycl)
'

tmp = do.call("rbind", lapply(1:length(ipsl), function(i) 
  data.table(ARRZID = ckida, irisk = ipsl[[i]]$ipf + ipsl[[i]]$ipl)[, .(irisk = sum(irisk)), by = ARRZID]))
tmp = tmp[, .(irisk = sum(irisk)), by = ARRZID]

focuslist2 = intersect(tmp[irisk != 0]$ARRZID, maskpopsum[MPS != 0]$ZID) # ZIDs of interests for onward spread analysis
rm(tmp)


########## Part B4: Importation simulation model validation & Reporting index estimation ##########

cimported = as.data.table(read_excel("Zika\\Case numbers\\IMPORTED.xlsx"))
Admin2[, ":="(FID4 = FID3, NAME4 = NAME3)]
Admin2[COUNTRY2 %in% cimported[COUNTRY == NAME]$COUNTRY, ":="(FID4 = min(FID3), NAME4 = COUNTRY2), by = .(COUNTRY2)]
Admin4 = unique(Admin2[, .(COUNTRY4 = COUNTRY2, NAME4, FID4)])
focusdt = unique(Admin2[, .(FID3, FID4)])[Admin3[ZID %in% focuslist, .(ZID, FID3)], on = c(FID3 = "FID3")]


cimported[, NAME4 := NAME]
cimported[NAME == "District of Columbia", NAME4 := "Virginia"]
cimported = cimported[, .(ARRCN = sum(CN)), by = .(COUNTRY4 = COUNTRY, NAME4)]
cimported = cimported[Admin4, on = c(COUNTRY4 = "COUNTRY4", NAME4 = "NAME4")]
cimported[is.na(ARRCN), ARRCN := 0]
cimported = cimported[FID4 %in% focusdt$FID4]


ipslprocess = function(i)
{
  tmp = data.table(ARRZID = ckida, ipf = ipsl[[i]]$ipf, ipl = ipsl[[i]]$ipl)
  tmp = focusdt[, .(ZID, FID4)][tmp, on = c(ZID = "ARRZID")]
  return(tmp[, .(irisk = sum(ipf + ipl)), by = FID4])
}

ipslsba = do.call("rbind", lapply(1:length(ipsl), ipslprocess)) # ipslsba: sum by area


vlusa = cimported[COUNTRY4 == "United States"] # validate using USA
vlusa = ipslsba[, .(q025 = quantile(irisk, 0.025), q500 = quantile(irisk, 0.5), q975 = quantile(irisk, 0.975)), by = FID4][
  vlusa, on = c(FID4 = "FID4")]

cor(vlusa$ARRCN, vlusa$q500)
cor(vlusa[ARRCN < 400]$ARRCN, vlusa[ARRCN < 400]$q500) # Correlation is high even after removing two outliers
cor(log10(vlusa[ARRCN * q500 != 0]$ARRCN), log10(vlusa[ARRCN * q500 != 0]$q500))


ipslsba = cimported[, .(FID4, ARRCN)][ipslsba, on = c(FID4 = "FID4")]
ipslsba[, samplingprob := 1 / (irisk + 1) * (irisk >= ARRCN)]
ipslsba[FID4 != 865, nstar := sample(irisk, 10000, replace = T, prob = samplingprob), by = FID4]
ipslsba[, pi := rbeta(nrow(ipslsba), ARRCN + 1, nstar - ARRCN + 1)] # "pi" for prob of reporting importation


ipslpiba = ipslsba[, .(N = sum(irisk >= ARRCN), ARRCN = unique(ARRCN), 
                       irisk025 = quantile(irisk, 0.025),
                       irisk500 = quantile(irisk, 0.500), 
                       irisk975 = quantile(irisk, 0.975),
                       pi025 = quantile(pi, 0.025, na.rm = T), 
                       pi500 = quantile(pi, 0.500, na.rm = T),
                       pi975 = quantile(pi, 0.975, na.rm = T)), by = FID4]
ipslpiba = Admin4[ipslpiba, on = c(FID4 = "FID4")]


########## Part C: Probabilities of no onward spread ##########

# Two scenarios: (a) Mordecai et al.'s suboptimal range (26�C~29�C); (b) Tesla et al.'s range (22.7�C-34.7�C).

t2mdfew = list()

for(k in 1:2)
{
  t2mdfew[[k]] = t2mdf[, .(t2m = mean(t2m)), by = .(ZID, Eweek)] # "ew" for "by Eweek"
  
  if(k == 1) t2mdfew[[k]][, stb := as.numeric(t2m >= 26 & t2m <= 29)] # "stb" for "suitable"
  if(k == 2) t2mdfew[[k]][, stb := as.numeric(t2m >= 22.7 & t2m <= 34.7)] 
  
  setkey(t2mdfew[[k]], ZID, Eweek)
  
  t2mdfew[[k]][, ":="(stb1 = shift(stb, 1, type = "lag"),
                      stb2 = shift(stb, 2, type = "lag"),
                      stb3 = shift(stb, 3, type = "lag"),
                      stb4 = shift(stb, 4, type = "lag"),
                      stb5 = shift(stb, 5, type = "lag")), by = ZID]
  
  t2mdfew[[k]][is.na(stb1), stb1 := 0]
  t2mdfew[[k]][is.na(stb2), stb2 := 0]
  t2mdfew[[k]][is.na(stb3), stb3 := 0]
  t2mdfew[[k]][is.na(stb4), stb4 := 0]
  t2mdfew[[k]][is.na(stb5), stb5 := 0]
  
  t2mdfew[[k]][, ":="(w1 = 0.081 * stb * stb1,
                      w2 = 0.448 * stb * stb1 * stb2,
                      w3 = 0.372 * stb * stb1 * stb2 * stb3,
                      w4 = 0.089 * stb * stb1 * stb2 * stb3 * stb4,
                      w5 = 0.010 * stb * stb1 * stb2 * stb3 * stb4 * stb5)]
}


sinf_onward = function(i, k)
{
  tmp = data.table(ARRZID = ckida, Eweek = ckide, irisk = flipsl[[i]])[ARRZID %in% focuslist2]
  tmp = t2mdfew[[k]][, .(ARRZID = ZID, Eweek, w1, w2, w3, w4, w5)][tmp, on = c(ARRZID = "ARRZID", Eweek = "Eweek")]
  setkey(tmp, ARRZID, Eweek)
  
  tmp[, ":="(irisk1 = shift(irisk, 1, type = "lag"),
             irisk2 = shift(irisk, 2, type = "lag"),
             irisk3 = shift(irisk, 3, type = "lag"),
             irisk4 = shift(irisk, 4, type = "lag"),
             irisk5 = shift(irisk, 5, type = "lag")), by = ARRZID]
  
  tmp[is.na(irisk1), irisk1 := 0]
  tmp[is.na(irisk2), irisk2 := 0]
  tmp[is.na(irisk3), irisk3 := 0]
  tmp[is.na(irisk4), irisk4 := 0]
  tmp[is.na(irisk5), irisk5 := 0]
  
  tmp[, irisk_tilde := w1*irisk1 + w2*irisk2 + w3*irisk3 + w4*irisk4 + w5*irisk5]
  
  tmp = myR0[[(i-1) %% 250 + 1]][, .(ARRZID = ZID, Eweek, ARRR0 = R0)][tmp, on = c(ARRZID = "ARRZID", Eweek = "Eweek")]
  tmp[ARRZID %in% aegybrt[[(i-1) %% 250 + 1]][aedesweighted < 0.24]$ZID, ARRR0 := 0]
  
  
  tmp[, lnescpp := mapply(function(x, y) dnbinom(0, size = x * 0.1, prob = 0.1 / (0.1 + y), log = T), irisk_tilde, ARRR0)] # ln(escape prob)
  
  return(tmp[, .(lnescpp = sum(lnescpp)), by = ARRZID])
}

flipsl = lapply(1:10000, function(i) ipsl[[i]]$ipf + ipsl[[i]]$ipl)

owsl = list()

'
mycl = makeCluster(4, type = "SOCK")
clusterEvalQ(mycl, library(data.table)) 
clusterExport(mycl, c("ckida", "ckide", "flipsl", "focuslist2", "t2mdfew", "myR0", "aegybrt", "sinf_onward"))

Sys.time()
owsl[[1]] = clusterApply(mycl, 1:10000, function(i) sinf_onward(i, 1))
Sys.time()
owsl[[2]] = clusterApply(mycl, 1:10000, function(i) sinf_onward(i, 2))
Sys.time()

stopCluster(mycl)
rm(mycl)
'
rm(flipsl)


owslbind = list()

for(k in 1:2)
{
  owslbind[[k]] = do.call("rbind", owsl[[k]])
  owslbind[[k]][, escpp := exp(lnescpp)]
  owslbind[[k]] = owslbind[[k]][, .(escpp = mean(escpp)), by = ARRZID]
}

# Countries without evidence of Aegypti establishment (PARTIAL list):
cryptic.exclude = c("Bahrain", "Canarias", "Cyprus", "Greece", "Israel", "Italy", "Japan", "Jordan", "Lebanon", "Malta",
                    "Morocco", "New Zealand", "Portugal", "Qatar", "Spain", "Tunisia", "United Arab Emirates") 

cryptic = list()

for(k in 1:2)
{
  cryptic[[k]] = Admin3[, .(ZID, COUNTRY3, NAME3)][owslbind[[k]][escpp < 0.05], on = c(ZID = "ARRZID")][order(escpp)]
  cryptic[[k]][, bonfer := as.numeric(escpp < 0.05 / nrow(owslbind[[k]]))]
  cryptic[[k]] = cryptic[[k]][!COUNTRY3 %in% cryptic.exclude]
}

# Further filtering of susceptible spatial units based on literature review was not documented here. 
