# Supplementary material for: Mapping the cryptic spread of the 2015–2016 global Zika virus epidemic
Source: BMC Med. 2020 Dec 17;18:399. doi: 10.1186/s12916-020-01845-x (PMC7744256; doi:10.1186/s12916-020-01845-x)
Supplement: Supplementary file 6 — Additional file 6 : Table S1. Reported / simulated total number of Zika cases / ZIKV infections imported in each susceptible spatial unit during 2015–2016, together with the estimated reporting index. [file 12916_2020_1845_MOESM6_ESM.xlsx]

## Sheet: Table S1 Title
Table S1*: Reported / simulated total number of Zika cases / ZIKV infections imported in each susceptible spatial unit during 2015-6, together with the estimated reporting index. Each country here was treated as a single unit if the imported case count was reported at a country level (e.g. Australia, New Zealand), in order to facilitate comparison of the reported and simulated data. For the rest …
* Results were obtained assuming that for any individual coming from the local population of a susceptible spatial unit and visiting a donor spatial unit during 2015-6, there was no immunity against ZIKV developed prior to his/her visit.

## Sheet: Table S1 Data
Country	Spatial unit name	Reported number of imported Zika cases	Simulated number of imported ZIKV infections (2.5th percentile)	Simulated number of imported ZIKV infections (50th percentile)	Simulated number of imported ZIKV infections (97.5th percentile)	Reporting index (2.5th percentile)	Reporting index (50th percentile)	Reporting index (97.5th percentile)
Afghanistan	Badakhshan	0	0	0	0	0.0263983	0.504637	0.973224
Afghanistan	Badghis	0	0	0	0	0.0232175	0.495271	0.974687
Afghanistan	Balkh	0	0	0	0	0.026047	0.505362	0.974745
Afghanistan	Bamyan	0	0	0	0	0.0283381	0.504436	0.97482
Afghanistan	Farah	0	0	0	0	0.0231937	0.50063	0.972477
Afghanistan	Faryab	0	0	0	0	0.025277	0.504206	0.972587
Afghanistan	Ghor	0	0	0	0	0.0256481	0.503526	0.973917
Afghanistan	Helmand	0	0	0	0	0.0264315	0.497424	0.973851
Afghanistan	Herat	0	0	0	0	0.0233441	0.500089	0.975776
Afghanistan	Kabul	0	0	1	3	0.0172254	0.378283	0.959849
Afghanistan	Kandahar	0	0	0	0	0.0246031	0.499749	0.974303
Afghanistan	Khost	0	0	0	0	0.0248912	0.508407	0.976511
Afghanistan	Kunduz	0	0	0	0	0.0243796	0.501204	0.97475
Afghanistan	Nangarhar	0	0	0	0	0.0255418	0.503184	0.975845
Afghanistan	Nimroz	0	0	0	0	0.0263267	0.500797	0.978115
Afghanistan	Uruzgan	0	0	0	0	0.0263436	0.500699	0.974735
Albania	Durrës	0	4	10	17	0.0028933	0.0694562	0.371307
Algeria	Adrar	0	0	0	0	0.0269989	0.501835	0.974954
Algeria	Alger	0	14	26	41.025	0.000981232	0.0280503	0.151403
Algeria	Annaba	0	0	0	0	0.0248699	0.495536	0.974604
Algeria	Batna	0	0	0	0	0.0266544	0.497234	0.975651
Algeria	Béchar	0	0	0	0	0.0242264	0.49983	0.975932
Algeria	Béjaïa	0	0	3	9	0.00827046	0.198828	0.86912
Algeria	Biskra	0	0	0	0	0.0274402	0.495636	0.974864
Algeria	Chlef	0	0	0	0	0.024226	0.502258	0.972505
Algeria	Constantine	0	0	0	0	0.0264702	0.508597	0.974037
Algeria	El Bayadh	0	0	0	0	0.0253574	0.504768	0.976635
Algeria	El Oued	0	0	0	0	0.0236239	0.501179	0.972118
Algeria	Ghardaïa	0	0	0	0	0.0235013	0.499003	0.974331
Algeria	Illizi	0	0	0	0	0.0253553	0.498292	0.974211
Algeria	Jijel	0	0	0	0	0.0281234	0.499703	0.974814
Algeria	Laghouat	0	0	0	0	0.0243377	0.495694	0.973891
Algeria	Mascara	0	0	0	0	0.0258576	0.506279	0.975105
Algeria	Naama	0	0	0	0	0.0245834	0.493733	0.973754
Algeria	Oran	0	0	0	1	0.024838	0.4782	0.97361
Algeria	Ouargla	0	0	2	6	0.0102408	0.272753	0.924021
Algeria	Sétif	0	0	0	0	0.0229115	0.491853	0.975991
Algeria	Tamanghasset	0	0	0	0	0.0214022	0.501526	0.9737
Algeria	Tébessa	0	0	0	0	0.0237521	0.501638	0.976682
Algeria	Tiaret	0	0	0	0	0.0233077	0.501954	0.974651
Algeria	Tindouf	0	0	0	0	0.0253072	0.497513	0.973839
Algeria	Tlemcen	0	0	0	0	0.0239882	0.504581	0.975388
Angola	Benguela	0	0	0	2	0.0212424	0.466549	0.971325
Angola	Bié	0	0	0	0	0.025185	0.502943	0.977795
Angola	Cabinda	0	0	0	1	0.0245935	0.48314	0.97576
Angola	Cuando-Cubango	0	5	11	21	0.00219316	0.0616613	0.34647
Angola	Cunene	0	0	0	0	0.0218391	0.488415	0.975339
Angola	Huambo	0	0	0	0	0.0242618	0.500473	0.972978
Angola	Huíla	0	1	5	11	0.00470279	0.136614	0.715449
Angola	Luanda	0	322	473	734	5.88789e-05	0.00148163	0.00829781
Angola	Lunda Sul	0	0	0	1	0.0225293	0.503145	0.974771
Angola	Malange	0	0	0	0	0.0235888	0.49701	0.97812
Angola	Moxico	0	0	0	0	0.0230357	0.494442	0.973895
Angola	Namibe	0	0	0	1	0.0231213	0.495323	0.97387
Angola	Zaire	0	0	0	0	0.0230261	0.50383	0.972719
Armenia	Armavir	0	1	5	10	0.0057043	0.149232	0.754955
Armenia	Sirak	0	0	0	0	0.0270102	0.504402	0.975433
Australia	Australia	76	339	449	629	0.118576	0.173617	0.244313
Austria	Austria	25	517	647	837	0.024829	0.0398631	0.0610586
Azerbaijan	Azerbaijan	0	2	6	12	0.00373536	0.106337	0.551161
Azerbaijan	Bab<U+0259>k	0	0	0	0	0.0234734	0.501346	0.973879
Azores	Região Autónoma dos Açores	0	23	39	62	0.000667738	0.0180576	0.0997265
Bahrain	Al Mu<U+1E29>arraq	0	9	17	28.025	0.0015536	0.0397263	0.223768
Bangladesh	Barisal	0	0	0	0	0.0249916	0.498317	0.974837
Bangladesh	Chittagong	0	0	0	1	0.0233568	0.491669	0.974233
Bangladesh	Dhaka	0	4	11	20	0.00244943	0.0669737	0.376303
Bangladesh	Khulna	0	0	0	0	0.0251561	0.500356	0.975568
Bangladesh	Rajshahi	0	0	0	0	0.025292	0.500245	0.974768
Bangladesh	Rangpur	0	0	0	0	0.0236275	0.500882	0.975044
Bangladesh	Sylhet	0	0	0	0	0.0244378	0.493483	0.974645
Belarus	Brestskaya	0	0	0	0	0.0256606	0.498547	0.977514
Belarus	Homyel'skaya	0	0	0	0	0.0271684	0.506611	0.976742
Belarus	Hrodzenskaya	0	0	0	0	0.0241214	0.50185	0.973909
Belarus	Minskaya	0	5	11	18	0.0022361	0.0637879	0.349312
Belgium	Belgium	32	553	683	868	0.0313739	0.0480024	0.0701631
Benin	Littoral	0	2	7	14	0.00347571	0.0957974	0.506132
Bermuda	Bermuda	5	53	77	116	0.0275551	0.0740441	0.161424
Bhutan	Bumthang	0	0	0	0	0.0248984	0.494373	0.973923
Bhutan	Paro	0	0	0	0	0.0239858	0.502125	0.973798
Bosnia and Herzegovina	Federacija Bosna i Hercegovina	0	1	4	8	0.0070888	0.175247	0.814569
Bosnia and Herzegovina	Republika Srpska	0	0	0	0	0.0272876	0.496447	0.975759
Botswana	Chobe	0	0	0	1	0.0252344	0.498109	0.972223
Botswana	Gaborone	0	0	3	7	0.00889832	0.232825	0.88821
Botswana	North-East	0	0	0	0	0.025532	0.497296	0.976471
Botswana	North-West	0	0	0	1	0.0238366	0.480814	0.972094
Brunei Darussalam	Brunei-Muara	0	0	0	2	0.020755	0.454706	0.970587
Bulgaria	Burgas	0	0	0	0	0.0237503	0.50116	0.972458
Bulgaria	Plovdiv	0	0	0	0	0.0270835	0.501589	0.976097
Bulgaria	Sofija-Grad	0	29.975	45	64	0.000540911	0.0154075	0.0846053
Bulgaria	Varna	0	0	3	7	0.00795693	0.215843	0.88248
Burkina Faso	Centre	0	0	4	9	0.00638501	0.184013	0.820282
Burkina Faso	Hautes-Bassins	0	0	0	0	0.0305244	0.492923	0.973684
Burundi	Bujumbura Mairie	0	0	0	3	0.0184974	0.413974	0.964354
Cambodia	Krong Preah Sihanouk	0	0	0	0	0.0233402	0.500952	0.975724
Cambodia	Phnom Penh	0	0	2	6	0.0103522	0.269161	0.912615
Cambodia	Siem Reab	0	0	0	3	0.0201612	0.422186	0.965419
Cambodia	Svaay Rieng	0	0	0	0	0.0259214	0.502162	0.97464
Cameroon	Adamaoua	0	0	0	0	0.0224338	0.503765	0.973394
Cameroon	Centre	0	0	2	5	0.0109296	0.279719	0.924793
Cameroon	Far North	0	0	0	0	0.0238395	0.507292	0.976372
Cameroon	Littoral	0	2	6	13	0.00398354	0.109874	0.593076
Cameroon	North	0	0	0	0	0.0272757	0.502591	0.976806
Cameroon	West	0	0	0	0	0.0227736	0.496063	0.97457
Canada	Canada	421	12079.8	14676	18708.3	0.0226056	0.0290495	0.0360627
Canarias	Canarias	4	188	237	302	0.0066182	0.0200222	0.0450653
Central African Republic	Bangui	0	0	0	1	0.0247416	0.499757	0.974987
Central African Republic	Ombella-Mpoko	0	0	0	0	0.0254358	0.503766	0.975347
Chad	Ville de Ndjamena	0	0	1	4	0.0160055	0.354192	0.954568
Chile	Chile	33	4712	6013.5	8308.08	0.00359087	0.00567009	0.00853007
China	Anhui	0	0	1	3	0.0164889	0.402521	0.96107
China	Beijing	3	253	316	404	0.00342628	0.0118111	0.0291888
China	Chongqing	0	0	3	8	0.00649415	0.199077	0.841258
China	Fujian	0	10	19	32	0.0013402	0.0355996	0.205032
China	Gansu	0	0	0	1	0.0228102	0.497103	0.974698
China	Guangdong	19	152	194	248	0.0609119	0.102802	0.160742
China	Guangxi	0	0	1	3	0.0188969	0.40585	0.961202
China	Guizhou	0	0	0	1	0.023677	0.470153	0.971493
China	Hainan	0	2	6	12	0.00410485	0.113903	0.600795
China	Hebei	0	0	0	1	0.0259375	0.481297	0.973232
China	Heilongjiang	0	7	15	27	0.00175266	0.0468228	0.260547
China	Henan	1	0	1	3	0.110291	0.627942	0.981509
China	Hong Kong	2	216	275	357	0.00229681	0.00971424	0.0265095
China	Hubei	0	1	4	8	0.00689554	0.174246	0.807267
China	Hunan	0	0	2	6	0.00902597	0.240239	0.900902
China	Jiangsu	0	3	8	15	0.00362478	0.0916843	0.488838
China	Jiangxi	1	0	2	6	0.0834292	0.50332	0.962792
China	Jilin	0	0	1	4	0.0139961	0.371628	0.956326
China	Liaoning	0	2	6	13	0.00368627	0.107552	0.574337
China	Macao	0	0	1	3	0.0167483	0.398336	0.958482
China	Nei Mongol	0	0	0	0	0.0257554	0.49445	0.976436
China	Ningxia	0	0	0	1	0.0252577	0.494363	0.97592
China	Qinghai	0	0	0	0	0.0233964	0.493883	0.976067
China	Shaanxi	0	0	3	7	0.00732562	0.219642	0.882439
China	Shandong	0	3	8	15	0.0030757	0.0902807	0.500885
China	Shanghai	0	332	432	582.025	6.26299e-05	0.00162105	0.00879462
China	Shanxi	0	0	0	1	0.0231939	0.483555	0.972818
China	Sichuan	0	8	16	26	0.00162051	0.0452856	0.246974
China	Taiwan	13	101.975	138	187	0.053004	0.10098	0.173028
China	Tianjin	0	0	0	2	0.0211916	0.451361	0.969833
China	Xinjiang	0	0	0	1	0.0231843	0.486067	0.973319
China	Xizang	0	0	0	0	0.0240477	0.494795	0.975664
China	Yunnan	0	0	2	5	0.0126001	0.30699	0.930086
China	Zhejiang	1	28	45	72	0.00528827	0.0381079	0.135192
Christmas Island	Christmas Island	0	0	0	0	0.024331	0.495448	0.976076
Cocos Islands	Cocos Islands	0	0	0	0	0.0257599	0.499091	0.977236
Comoros	Anjouan	0	0	0	0	0.0247743	0.496522	0.9728
Comoros	Grande Comore	0	0	0	0	0.0246266	0.494859	0.972206
Comoros	Mohéli	0	0	0	0	0.0239164	0.488091	0.971405
Congo	Niari	0	0	0	0	0.0252236	0.500683	0.977411
Congo	Pointe-Noire	0	0	2	6	0.00995971	0.248477	0.908299
Congo	Pool	0	7	15	26	0.00191126	0.0479054	0.271828
Congo DRC	Équateur	0	0	0	0	0.025305	0.499078	0.974239
Congo DRC	Haut-Katanga	0	0	0	1	0.0248082	0.478703	0.972785
Congo DRC	Haut-Lomami	0	0	0	0	0.0231273	0.501508	0.973753
Congo DRC	Haut-Uélé	0	0	0	0	0.024912	0.490744	0.974501
Congo DRC	Ituri	0	0	0	0	0.0244677	0.497963	0.975487
Congo DRC	Kasaï Central	0	0	0	0	0.0252537	0.494921	0.974202
Congo DRC	Kasaï Oriental	0	0	0	0	0.0253485	0.50712	0.97486
Congo DRC	Kinshasa	0	14	25	42	0.0010139	0.026925	0.16124
Congo DRC	Lualaba	0	0	0	0	0.0237239	0.494481	0.975896
Congo DRC	Maniema	0	0	0	0	0.0254825	0.500555	0.974086
Congo DRC	Mongala	0	0	0	0	0.0239055	0.507833	0.978442
Congo DRC	Nord-Kivu	0	0	0	0	0.0248173	0.496928	0.973727
Congo DRC	Sankuru	0	0	0	0	0.0274965	0.499764	0.975655
Congo DRC	Sud-Kivu	0	0	0	0	0.0264915	0.505172	0.979288
Congo DRC	Sud-Ubangi	0	0	0	0	0.0247097	0.497444	0.976726
Congo DRC	Tanganyika	0	0	0	0	0.0243837	0.493214	0.973503
Congo DRC	Tshopo	0	0	0	0	0.0241628	0.492642	0.975368
Congo DRC	Tshuapa	0	0	0	0	0.0254537	0.501651	0.975935
Cook Islands	Cook Islands	0	0	0	2	0.0212858	0.455972	0.971054
Côte d'Ivoire	Abidjan	0	5	11	18	0.00253271	0.0658547	0.351009
Côte d'Ivoire	Bas-Sassandra	0	0	0	0	0.0226688	0.495368	0.974684
Côte d'Ivoire	Denguélé	0	0	0	0	0.0258339	0.509004	0.976909
Côte d'Ivoire	Montagnes	0	0	0	0	0.0258864	0.504176	0.973186
Côte d'Ivoire	Savanes	0	0	0	0	0.0271001	0.503012	0.974456
Côte d'Ivoire	Vallée du Bandama	0	0	0	0	0.0245696	0.497471	0.975183
Côte d'Ivoire	Yamoussoukro	0	0	0	0	0.0220458	0.495574	0.975762
Côte d'Ivoire	Zanzan	0	0	0	0	0.023846	0.50184	0.977284
Croatia	Dubrovacko-neretvanska	0	2	6	12	0.00382481	0.108768	0.573639
Croatia	Istarska	0	0	0	1	0.0227316	0.501209	0.974816
Croatia	Osjecko-baranjska	0	0	0	0	0.0235188	0.493122	0.972178
Croatia	Primorsko-goranska	0	0	0	0	0.027032	0.503429	0.973773
Croatia	Splitsko-dalmatinska	0	5	12	20	0.0021684	0.0605667	0.321374
Croatia	Zadarska	0	0	1	3	0.0165322	0.408966	0.960476
Croatia	Zagrebacka	0	38	57	83	0.000411394	0.0120292	0.0662575
Cyprus	Larnaka	0	29	49	89	0.000564772	0.0143505	0.0823721
Cyprus	Lefkosia	0	0	0	2	0.0224356	0.430818	0.962744
Cyprus	Pafos	0	2	7	19	0.00382297	0.106084	0.614816
Czech Republic	Czech Republic	16	205	262	341	0.0363862	0.0645365	0.105466
Denmark	Denmark	1	446	558	727	0.000426165	0.00301751	0.0101118
Djibouti	Djibouti	0	0	3	7	0.00942759	0.242665	0.905963
Egypt	Al Bahr al Ahmar	0	0	0	2	0.0219446	0.462612	0.968531
Egypt	Al Iskandariyah	0	0	0	2	0.0198748	0.454976	0.967975
Egypt	Al Qahirah	0	48	70	102	0.000343138	0.0101448	0.0532056
Egypt	Al Wadi al Jadid	0	0	0	0	0.0251372	0.493467	0.974171
Egypt	Aswan	0	0	0	1	0.0244846	0.502209	0.977072
Egypt	Janub Sina'	0	0	0	1	0.0247052	0.486818	0.974112
Egypt	Matruh	0	0	0	0	0.024356	0.49321	0.972653
Egypt	Qina	0	0	0	0	0.0272744	0.505204	0.976479
Equatorial Guinea	Bioko Norte	0	6	13	24	0.00179231	0.0524746	0.283027
Equatorial Guinea	Litoral	0	0	0	0	0.0242594	0.498397	0.973192
Eritrea	Maakel	0	0	0	0	0.023901	0.500136	0.976852
Estonia	Harjumaa	0	15	25	37	0.00116894	0.028488	0.155924
Estonia	Hiiumaa	0	0	0	0	0.0226446	0.495016	0.973491
Estonia	Saaremaa	0	0	0	0	0.0255573	0.504117	0.973869
Estonia	Tartumaa	0	0	0	1	0.0226505	0.471291	0.974019
Ethiopia	Addis Ababa	0	33	53	86	0.000464753	0.0133261	0.0741035
Ethiopia	Afar	0	0	0	0	0.0282173	0.502281	0.977075
Ethiopia	Amhara	0	0	0	1	0.0227056	0.482881	0.973335
Ethiopia	Benshangul-Gumaz	0	0	0	0	0.024042	0.49536	0.975601
Ethiopia	Dire Dawa	0	0	0	0	0.0268253	0.510246	0.975692
Ethiopia	Gambela Peoples	0	0	0	0	0.0268994	0.507737	0.977149
Ethiopia	Oromia	0	0	0	0	0.0258667	0.496658	0.972909
Ethiopia	Somali	0	0	0	0	0.0221477	0.503459	0.978253
Ethiopia	Southern Nations Nationalities and Peoples	0	0	0	0	0.0269289	0.496929	0.974398
Ethiopia	Tigrai	0	0	0	0	0.0256444	0.502659	0.973795
Falkland Islands	Falkland Islands	0	0	0	2	0.0205798	0.448298	0.968939
Faroe Islands	Faroe Islands	0	0	1	3	0.0155413	0.389515	0.964923
Finland	Finland	6	174	227	302	0.0120736	0.0295234	0.0600897
France	France	1081	21573	30298.5	45612.1	0.0249241	0.0368775	0.0520446
French Polynesia	French Polynesia	0	13	24	40	0.001011	0.0286064	0.166682
Gabon	Estuaire	0	4	11	20	0.00252928	0.0654469	0.374996
Gabon	Haut-Ogooué	0	0	0	0	0.0249696	0.502696	0.974259
Gabon	Nyanga	0	0	0	0	0.0239585	0.492816	0.97549
Gabon	Ogooué-Lolo	0	0	0	0	0.0257819	0.499741	0.974255
Gabon	Ogooué-Maritime	0	0	0	0	0.0247321	0.497903	0.972561
Gabon	Woleu-Ntem	0	0	0	0	0.0237423	0.491621	0.975072
Gambia	Western	0	0	0	2	0.0175626	0.445581	0.964756
Georgia	Ajaria	0	0	1	4	0.0132565	0.359531	0.95268
Georgia	Imeret'i	0	0	0	0	0.0249079	0.497803	0.975504
Georgia	T'bilisi	0	1	4	10	0.00579353	0.150831	0.737645
Germany	Germany	145	4540.95	5523	6917.02	0.0202942	0.0266225	0.0341858
Ghana	Ashanti	0	0	0	0	0.0268285	0.497267	0.976617
Ghana	Brong-Ahafo	0	0	0	0	0.0247593	0.497918	0.973202
Ghana	Greater Accra	0	13	22	35	0.00115576	0.0320831	0.171531
Ghana	Northern	0	0	0	0	0.0245617	0.503025	0.975246
Ghana	Western	0	0	0	0	0.0241767	0.500742	0.97772
Gibraltar	Gibraltar	0	0	0	2	0.0204248	0.433311	0.963124
Greece	Anatoliki Makedonia Kai Thraki	0	0	0	0	0.0242035	0.501885	0.976053
Greece	Attiki	0	134	175	232	0.00014272	0.00398609	0.021336
Greece	Dytiki Ellada	0	0	0	0	0.0276429	0.493483	0.974302
Greece	Dytiki Makedonia	0	0	0	0	0.026989	0.504629	0.974347
Greece	Ionia Nisia	0	0	0	1	0.0229047	0.489822	0.974223
Greece	Ipeiros	0	0	0	0	0.0229671	0.498727	0.978124
Greece	Kentriki Makedonia	0	3	8	15	0.00279113	0.0826067	0.446124
Greece	Kriti	0	0	0	2	0.0200669	0.448471	0.96992
Greece	Notio Aigaio	0	0	1	4	0.0157588	0.363254	0.951267
Greece	Peloponnisos	0	0	0	0	0.0235306	0.500125	0.972684
Greece	Sterea Ellada	0	0	0	0	0.0242144	0.502865	0.97612
Greece	Thessalia	0	0	0	0	0.0280286	0.50356	0.976943
Greece	Voreio Aigaio	0	0	0	1	0.0245356	0.497576	0.976066
Greenland	Kommune Kujalleq	0	0	0	0	0.0257178	0.504431	0.975172
Greenland	Kommuneqarfik Sermersooq	0	0	0	0	0.0264238	0.495157	0.973531
Greenland	Qaasuitsup Kommunia	0	0	0	0	0.0235537	0.489213	0.972883
Greenland	Qeqqata Kommunia	0	0	0	0	0.02508	0.500666	0.975129
Guam	Guam	0	1	4	10	0.00516976	0.152278	0.736007
Guernsey	Guernsey	0	0	1	5	0.0120402	0.323756	0.945651
Guinea	Conakry	0	0	1	4	0.0148823	0.347908	0.950425
Hungary	Budapest	0	125	165	219	0.000135936	0.00423341	0.0232453
Hungary	Hajdú-Bihar	0	0	0	0	0.02584	0.489546	0.975402
Hungary	Zala	0	0	0	0	0.0282802	0.497966	0.971462
Iceland	Austurland	0	0	0	0	0.0240904	0.498091	0.974804
Iceland	Norðurland eystra	0	0	0	0	0.0269664	0.507125	0.975677
Iceland	Reykjavík	0	0	0	0	0.0278678	0.511969	0.975303
Iceland	Suðurne	0	10	18	30	0.00140742	0.039564	0.209638
Iceland	Vestfirðir	0	0	0	0	0.0235527	0.492824	0.973672
India	Andaman and Nicobar Islands	0	0	0	0	0.0270993	0.503533	0.975395
India	Andhra Pradesh	0	0	0	2	0.0180001	0.425293	0.962141
India	Assam	0	0	0	0	0.0222069	0.490183	0.974546
India	Bihar	0	0	0	1	0.0256232	0.482526	0.972464
India	Chandigarh	0	0	0	2	0.0211452	0.450568	0.96874
India	Chhattisgarh	0	0	0	0	0.0273188	0.511579	0.977088
India	Daman and Diu	0	0	0	0	0.0288767	0.503352	0.975961
India	Delhi	0	89	120	161	0.000215237	0.00568006	0.031994
India	Goa	0	8	15	26	0.0016184	0.0448605	0.254702
India	Gujarat	0	1	4	9	0.00583208	0.16316	0.779315
India	Himachal Pradesh	0	0	0	0	0.023217	0.501477	0.974271
India	Jammu and Kashmir	0	0	0	1	0.0244992	0.500173	0.973955
India	Jharkhand	0	0	0	1	0.0240258	0.490865	0.972777
India	Karnataka	0	24	38	56	0.000684674	0.0188952	0.098843
India	Kerala	0	10	19	31	0.00140925	0.0374085	0.200992
India	Lakshadweep	0	0	0	0	0.0252049	0.494074	0.97174
India	Madhya Pradesh	0	0	0	2	0.0205795	0.45821	0.970128
India	Maharashtra	0	121	162	219	0.000149208	0.00425502	0.0229351
India	Manipur	0	0	0	0	0.0249384	0.499881	0.973
India	Meghalaya	0	0	0	0	0.0259462	0.494545	0.973015
India	Mizoram	0	0	0	0	0.029435	0.500847	0.977797
India	Nagaland	0	0	0	0	0.0236348	0.487339	0.973558
India	Orissa	0	0	0	2	0.0212168	0.469708	0.970151
India	Pondicherry	0	0	0	0	0.0247585	0.497375	0.976742
India	Punjab	0	0	0	2	0.0206678	0.446354	0.970309
India	Rajasthan	0	0	2	5	0.0111295	0.298231	0.928838
India	Tamil Nadu	0	19	31	46	0.000846288	0.0219269	0.122776
India	Telangana	0	9	17	29	0.00159178	0.0402747	0.22101
India	Tripura	0	0	0	0	0.0240227	0.496647	0.975493
India	Uttar Pradesh	0	0	0	3	0.0200199	0.431953	0.965939
India	Uttaranchal	0	0	0	1	0.0223557	0.470869	0.973354
India	West Bengal	0	2	7	13	0.00360357	0.0995884	0.526376
Indonesia	Aceh	0	0	0	0	0.0274456	0.500101	0.974451
Indonesia	Bali	0	16	27	40	0.000926603	0.0262471	0.140632
Indonesia	Bangka Belitung	0	0	0	0	0.0220604	0.502145	0.975768
Indonesia	Banten	0	62	83	112	0.000321051	0.00846008	0.0450529
Indonesia	Bengkulu	0	0	0	0	0.02377	0.498092	0.972889
Indonesia	Gorontalo	0	0	0	0	0.0238442	0.498817	0.975313
Indonesia	Jakarta Raya	0	0	0	0	0.0230251	0.499534	0.97513
Indonesia	Jawa Barat	0	0	0	1	0.024955	0.471301	0.971934
Indonesia	Jawa Tengah	0	0	0	2	0.0188725	0.456957	0.972124
Indonesia	Jawa Timur	0	0	3	8	0.00712807	0.198631	0.839019
Indonesia	Kalimantan Barat	0	0	0	0	0.0247401	0.501002	0.97309
Indonesia	Kalimantan Selatan	0	0	0	2	0.0218771	0.464065	0.968798
Indonesia	Kalimantan Tengah	0	0	0	0	0.0245843	0.500526	0.975199
Indonesia	Kalimantan Timur	0	0	0	1	0.0227854	0.490362	0.977416
Indonesia	Kalimantan Utara	0	0	0	0	0.0253124	0.498192	0.975478
Indonesia	Kepulauan Riau	0	0	0	1	0.0214605	0.495706	0.973947
Indonesia	Lampung	0	0	0	0	0.0237877	0.502258	0.975111
Indonesia	Maluku	0	0	0	0	0.0242922	0.506475	0.971826
Indonesia	Maluku Utara	0	0	0	0	0.0263916	0.491707	0.97302
Indonesia	Nusa Tenggara Barat	0	0	0	1	0.0231233	0.49029	0.976242
Indonesia	Nusa Tenggara Timur	0	0	0	0	0.0263996	0.503598	0.975666
Indonesia	Papua	0	0	0	0	0.026834	0.500619	0.972668
Indonesia	Papua Barat	0	0	0	0	0.0247779	0.494556	0.976344
Indonesia	Riau	0	0	0	1	0.0253879	0.49983	0.972835
Indonesia	Sulawesi Barat	0	0	0	0	0.0256424	0.494156	0.974805
Indonesia	Sulawesi Selatan	0	0	0	2	0.0201034	0.449641	0.969661
Indonesia	Sulawesi Tengah	0	0	0	0	0.0254117	0.499871	0.975162
Indonesia	Sulawesi Tenggara	0	0	0	0	0.0244656	0.501145	0.973708
Indonesia	Sulawesi Utara	0	0	0	1	0.0247811	0.483559	0.972359
Indonesia	Sumatera Barat	0	0	0	1	0.0255063	0.483694	0.969046
Indonesia	Sumatera Selatan	0	0	0	1	0.0240065	0.483278	0.973302
Indonesia	Sumatera Utara	0	0	0	2	0.0200058	0.449446	0.966474
Indonesia	Yogyakarta	0	0	0	3	0.0174896	0.417071	0.959978
Iran	Ardabil	0	0	0	0	0.0273037	0.516106	0.974925
Iran	Azarbayjan-e-Gharbi	0	0	0	0	0.0264725	0.50164	0.97546
Iran	Azarbayjan-e-Sharqi	0	0	0	1	0.0248555	0.477548	0.97276
Iran	Bushehr	0	0	0	0	0.0246596	0.498951	0.974926
Iran	Esfahan	0	0	0	2	0.0210654	0.433995	0.964784
Iran	Fars	0	0	0	2	0.0211266	0.448952	0.969997
Iran	Gilan	0	0	0	0	0.0255659	0.506953	0.974754
Iran	Golestan	0	0	0	0	0.0248574	0.51333	0.975449
Iran	Hamadan	0	0	0	0	0.0254748	0.499141	0.975093
Iran	Hormozgan	0	0	0	0	0.0247742	0.496757	0.974338
Iran	Ilam	0	0	0	0	0.0232957	0.496871	0.974485
Iran	Kerman	0	0	0	0	0.0258108	0.499907	0.976267
Iran	Kermanshah	0	0	0	0	0.026356	0.500237	0.974707
Iran	Khorasan-e Janubi	0	0	0	0	0.0266654	0.504306	0.975461
Iran	Khorasan-e Razavi	0	0	0	3	0.0183714	0.422503	0.966002
Iran	Khorasan-e Shemali	0	0	0	0	0.0238555	0.503722	0.975007
Iran	Khuzestan	0	0	0	0	0.0253276	0.498459	0.972743
Iran	Kohkiluyeh va Buyer Ahmad	0	0	0	0	0.0258745	0.501921	0.972864
Iran	Kordestan	0	0	0	0	0.0244806	0.504724	0.976556
Iran	Lorestan	0	0	0	0	0.0263041	0.501185	0.976951
Iran	Markazi	0	0	0	0	0.0232893	0.495623	0.974414
Iran	Mazandaran	0	0	0	0	0.0258577	0.494599	0.976333
Iran	Sistan va Baluchestan	0	0	0	0	0.0230145	0.496406	0.976367
Iran	Tehran	0	27	42	62	0.000650761	0.0168396	0.0896049
Iran	Yazd	0	0	0	0	0.0274772	0.507274	0.977364
Iraq	Al Basrah	0	0	1	4	0.014411	0.361886	0.954234
Iraq	An Najaf	0	0	0	1	0.0220243	0.472277	0.972295
Iraq	Arbil	0	0	1	4	0.013053	0.356133	0.950251
Iraq	As Sulaymaniyah	0	0	0	1	0.0212613	0.477451	0.974537
Iraq	Baghdad	0	0	2	5	0.0141116	0.316097	0.936164
Iraq	Ninawá	0	0	0	0	0.023183	0.504952	0.974152
Ireland	Ireland	3	336	439	604	0.0024238	0.00849541	0.0209975
Isle of Man	Isle of Man	0	1	4	12	0.00504145	0.16478	0.816145
Israel	Israel	17	330	422	552	0.0242846	0.0420654	0.0693885
Italy	Italy	61	4453	5454	6981.05	0.00810104	0.0113784	0.0155828
Japan	Japan	8	820	1071	1461.05	0.00377377	0.00822759	0.0160137
Jersey	Jersey	0	14	28	57	0.00106497	0.026244	0.15231
Jordan	Al 'Aqaba	0	0	0	1	0.0239807	0.485236	0.975355
Jordan	Amman	0	29	43	61	0.000554201	0.0160417	0.0876441
Kazakhstan	Almaty	0	5	11	19	0.00252602	0.0641634	0.348055
Kazakhstan	Aqmola	0	0	1	4	0.0150304	0.357173	0.948592
Kazakhstan	Aqtöbe	0	0	0	0	0.0248741	0.496604	0.975184
Kazakhstan	Atyrau	0	0	1	4	0.0133086	0.360882	0.952936
Kazakhstan	Batys Qazaqstan	0	0	0	0	0.0269131	0.494932	0.973803
Kazakhstan	Mangghystau	0	0	0	0	0.0233365	0.500326	0.978694
Kazakhstan	Ongtüstik Qazaqstan	0	0	0	1	0.0229533	0.489873	0.975234
Kazakhstan	Pavlodar	0	0	0	0	0.0245806	0.499583	0.975703
Kazakhstan	Qaraghandy	0	0	0	0	0.0258034	0.500859	0.973889
Kazakhstan	Qostanay	0	0	0	0	0.0255808	0.501457	0.974825
Kazakhstan	Qyzylorda	0	0	0	0	0.0259336	0.497035	0.971128
Kazakhstan	Shyghys Qazaqstan	0	0	0	0	0.024054	0.504841	0.976529
Kazakhstan	Soltüstik Qazaqstan	0	0	0	0	0.0252504	0.501208	0.971315
Kazakhstan	Zhambyl	0	0	0	0	0.023935	0.490296	0.976591
Kenya	Baringo	0	0	0	0	0.0243616	0.497827	0.975705
Kenya	Isiolo	0	0	0	0	0.0250212	0.499289	0.972768
Kenya	Kajiado	0	0	0	0	0.0226514	0.500957	0.977626
Kenya	Kakamega	0	0	0	0	0.0248168	0.502614	0.974055
Kenya	Kilifi	0	0	0	0	0.0256583	0.496122	0.975207
Kenya	Kisumu	0	0	0	1	0.0232811	0.491637	0.971488
Kenya	Kwale	0	0	0	0	0.0233027	0.49753	0.97663
Kenya	Laikipia	0	0	0	0	0.023584	0.494397	0.976694
Kenya	Lamu	0	0	0	0	0.0241482	0.504934	0.974248
Kenya	Meru	0	0	0	0	0.025232	0.501155	0.972552
Kenya	Mombasa	0	0	0	1	0.0245408	0.50022	0.97192
Kenya	Nairobi City	0	16	28	43	0.000944883	0.0255207	0.137914
Kenya	Nakuru	0	0	0	0	0.0238489	0.506209	0.97777
Kenya	Narok	0	0	0	0	0.0264935	0.503399	0.974547
Kenya	Trans Nzoia	0	0	0	0	0.0271864	0.504018	0.975201
Kenya	Turkana	0	0	0	0	0.0226073	0.494258	0.974185
Kenya	Uasin Gishu	0	0	0	0	0.0266986	0.492688	0.974682
Kenya	Wajir	0	0	0	0	0.0257744	0.491528	0.975079
Kiribati	Gilbert Islands	0	0	0	2	0.021806	0.463146	0.970205
Kiribati	Line Islands	0	0	0	0	0.0272473	0.500283	0.97665
Kuwait	Al Farwaniyah	0	11	19	30	0.00133393	0.0356191	0.190197
Kyrgyzstan	Chü	0	0	0	2	0.025058	0.460007	0.973727
Kyrgyzstan	Osh	0	0	0	0	0.0259076	0.505775	0.976088
Latvia	Marupe	0	32	48	67	0.000512521	0.014646	0.0791898
Lebanon	Mont-Liban	0	130	171	228	0.000162905	0.00417282	0.0226271
Lesotho	Maseru	0	0	0	2	0.0225604	0.467715	0.966145
Liberia	Margibi	0	0	0	2	0.0192036	0.42913	0.963243
Libya	Al Butnan	0	0	0	0	0.0257456	0.495578	0.974994
Libya	Al Jabal al Akhd¸ar	0	0	0	0	0.0255733	0.498087	0.975713
Libya	Al Jabal al Gharbi	0	0	0	0	0.0235957	0.500433	0.972629
Libya	Al Jifarah	0	0	2	7	0.00803299	0.241942	0.90386
Libya	Al Kufrah	0	0	0	0	0.0270054	0.509991	0.975737
Libya	Banghazi	0	0	0	0	0.0265517	0.500155	0.975588
Libya	Ghat	0	0	0	0	0.0256256	0.501186	0.978521
Libya	Misratah	0	0	0	0	0.0251542	0.495058	0.976423
Libya	Sabha	0	0	0	0	0.0251674	0.498991	0.974035
Libya	Tarabulus	0	0	0	0	0.0245615	0.498161	0.974917
Lithuania	Kauno	0	0	0	0	0.027142	0.507844	0.972731
Lithuania	Klaipedos	0	0	1	4	0.0135638	0.342029	0.948897
Lithuania	Vilniaus	0	7	14	23	0.00171352	0.0495259	0.271108
Luxembourg	Luxembourg	1	80	111	155	0.00222183	0.0152846	0.051812
Madagascar	Antananarivo	0	8	18	35	0.00137694	0.0400602	0.228352
Madagascar	Antsiranana	0	0	0	0	0.02519	0.500088	0.974694
Madagascar	Fianarantsoa	0	0	0	0	0.0249568	0.503993	0.975467
Madagascar	Mahajanga	0	0	0	0	0.023453	0.504818	0.975285
Madagascar	Toamasina	0	0	0	0	0.022645	0.495359	0.975449
Madagascar	Toliara	0	0	0	0	0.0281157	0.502368	0.972734
Madeira	Região Autónoma da Madeira	0	69	97	135	0.00026077	0.00734528	0.0395421
Malawi	Blantyre	0	0	3	8	0.00679378	0.190011	0.843499
Malawi	Likoma	0	0	0	0	0.0263562	0.504345	0.973569
Malawi	Lilongwe	0	2	7	14	0.00348052	0.098847	0.561454
Malawi	Machinga	0	0	0	0	0.0262779	0.504361	0.977296
Malawi	Mangochi	0	0	0	0	0.0289425	0.505692	0.975081
Malawi	Rumphi	0	0	0	0	0.0262641	0.493952	0.977426
Malaysia	Kedah	0	0	0	2	0.01945	0.458408	0.971779
Malaysia	Kelantan	0	0	1	4	0.0145606	0.380966	0.961436
Malaysia	Melaka	0	0	0	0	0.0238433	0.496358	0.976186
Malaysia	Pahang	0	0	0	1	0.0251017	0.488932	0.972912
Malaysia	Perak	0	0	0	1	0.0203725	0.481121	0.972816
Malaysia	Pulau Pinang	0	0	2	6	0.00953508	0.256854	0.905582
Malaysia	Terengganu	0	0	0	1	0.0257148	0.487435	0.973829
Malaysia	Wilayah Persekutuan Labuan	0	0	0	2	0.0216913	0.46036	0.968846
Mali	Bamako	0	0	4	8	0.00608035	0.184474	0.823896
Mali	Kidal	0	0	0	0	0.0245176	0.496758	0.975415
Malta	Malta	2	40	70	131	0.00893627	0.0406134	0.123738
Mauritania	Dakhlet Nouâdhibou	0	0	0	0	0.0229256	0.503698	0.977132
Mauritania	Hodh ech Chargui	0	0	0	0	0.0228036	0.508878	0.974037
Mauritania	Nouakchott	0	1	5	10	0.00548151	0.140408	0.71846
Mauritania	Tiris Zemmour	0	0	0	0	0.0241511	0.485035	0.974829
Mauritius	Mauritius	0	67	107	194	0.000247829	0.00675667	0.0377466
Mauritius	Rodrigues Island	0	0	0	0	0.0232634	0.498482	0.974493
Mayotte	Mayotte	0	0	1	3	0.0161639	0.403413	0.965266
Moldova	Chisinau	0	0	2	5	0.011515	0.306587	0.936141
Monaco	Monaco	0	0	0	0	0.0252319	0.499766	0.976147
Mongolia	Bayan-Ölgiy	0	0	0	0	0.0292022	0.508687	0.974696
Mongolia	Dornod	0	0	0	0	0.0255887	0.499646	0.975034
Mongolia	Dzavhan	0	0	0	0	0.0239856	0.497571	0.974229
Mongolia	Govi-Altay	0	0	0	0	0.02483	0.50633	0.975144
Mongolia	Hovd	0	0	0	0	0.0255391	0.501046	0.976828
Mongolia	Hövsgöl	0	0	0	0	0.0281846	0.495168	0.974515
Mongolia	Ömnögovi	0	0	0	0	0.0260469	0.501322	0.974468
Mongolia	Sühbaatar	0	0	0	0	0.0227001	0.498131	0.97465
Mongolia	Ulaanbaatar	0	0	1	4	0.0147161	0.347416	0.954621
Mongolia	Uvs	0	0	0	0	0.0238792	0.495373	0.974899
Montenegro	Kotor	0	0	0	2	0.022155	0.453788	0.969752
Montenegro	Podgorica	0	0	1	3	0.016848	0.394666	0.95449
Morocco	Chaouia-Ouardigha	0	51	78	119	0.000358361	0.00893498	0.0492695
Morocco	Fès-Boulemane	0	0	1	4	0.0144706	0.354562	0.951291
Morocco	Guelmim-Es Smara	0	0	0	0	0.0241029	0.499222	0.975092
Morocco	Laâyoune-Boujdour-Sakia el Hamra	0	0	0	1	0.0234166	0.496164	0.975531
Morocco	L'Oriental	0	0	0	1	0.0250196	0.490354	0.974924
Morocco	Marrakech-Tensift-Al Haouz	0	17	29	45	0.000929379	0.0244547	0.132653
Morocco	Meknès-Tafilalet	0	0	0	0	0.025875	0.500002	0.974168
Morocco	Oued ed Dahab-Lagouira	0	0	0	1	0.02538	0.497913	0.974286
Morocco	Rabat-Salé-Zemmour-Zaer	0	1	5	11	0.00442659	0.127401	0.663101
Morocco	Souss-Massa-Drâa	0	0	0	2	0.0209838	0.466647	0.973484
Morocco	Tanger-Tétouan	0	1	4	9	0.00582888	0.161987	0.777546
Morocco	Taza-Al Hoceima-Taounate	0	0	0	0	0.0225327	0.489675	0.974688
Mozambique	Cabo Delgado	0	0	2	5	0.0114888	0.290635	0.92597
Mozambique	Inhambane	0	0	0	1	0.0222761	0.501662	0.975376
Mozambique	Manica	0	0	0	1	0.0232049	0.496223	0.974623
Mozambique	Maputo	0	22	38	62	0.00063772	0.0185453	0.107163
Mozambique	Nampula	0	1	5	10	0.00566808	0.146957	0.746581
Mozambique	Niassa	0	0	0	0	0.0254031	0.50681	0.974212
Mozambique	Sofala	0	0	2	6	0.0111126	0.281889	0.923561
Mozambique	Tete	0	0	2	6	0.00883556	0.252554	0.910042
Mozambique	Zambézia	0	0	0	0	0.0253688	0.503145	0.975364
Myanmar	Ayeyarwady	0	0	0	0	0.0228859	0.497695	0.975873
Myanmar	Kachin	0	0	0	0	0.0244565	0.498662	0.974186
Myanmar	Kayah	0	0	0	0	0.0253862	0.49519	0.974597
Myanmar	Mandalay	0	0	0	0	0.0240005	0.496177	0.974338
Myanmar	Mon	0	0	0	0	0.0253617	0.509015	0.976588
Myanmar	Nay Pyi Taw	0	0	0	0	0.0238115	0.494366	0.974643
Myanmar	Rakhine	0	0	0	0	0.0236829	0.500363	0.974102
Myanmar	Sagaing	0	0	0	1	0.0235774	0.477602	0.97491
Myanmar	Shan	0	0	0	0	0.0244706	0.495345	0.978019
Myanmar	Tanintharyi	0	0	0	0	0.0261193	0.49305	0.972437
Namibia	Erongo	0	0	2	6	0.0111615	0.27659	0.926075
Namibia	Karas	0	0	0	0	0.0249994	0.495066	0.973963
Namibia	Kavango East	0	0	0	0	0.0208565	0.489861	0.972206
Namibia	Khomas	0	8	17	29	0.00160139	0.0427234	0.230143
Namibia	Oshana	0	0	0	0	0.0255995	0.499629	0.973672
Namibia	Zambezi	0	0	0	0	0.0266999	0.500822	0.975935
Nauru	Yaren	0	0	0	1	0.0231819	0.489374	0.973888
Nepal	Bagmati	0	1	4	9	0.00476391	0.159716	0.750112
Nepal	Bheri	0	0	0	0	0.0259952	0.493807	0.974364
Nepal	Gandaki	0	0	0	0	0.0271516	0.503642	0.971306
Nepal	Janakpur	0	0	0	0	0.0249266	0.496109	0.974983
Nepal	Koshi	0	0	0	0	0.0238344	0.497058	0.975242
Nepal	Lumbini	0	0	0	0	0.0248868	0.507667	0.979962
Nepal	Mechi	0	0	0	0	0.0235744	0.498195	0.974182
Nepal	Narayani	0	0	0	0	0.0258135	0.509619	0.977282
Nepal	Seti	0	0	0	0	0.0238266	0.498977	0.973162
Netherlands	Netherlands	60	3886	5509	8746	0.00690293	0.0113999	0.0172784
New Zealand	New Zealand	94	120	165	260	0.385068	0.586393	0.806942
Niger	Agadez	0	0	0	0	0.0249461	0.502073	0.975467
Niger	Tahoua	0	0	0	0	0.0247147	0.496864	0.97342
Niger	Tillabéri	0	0	0	2	0.0215087	0.445399	0.968277
Niger	Zinder	0	0	0	0	0.0258981	0.497295	0.97387
Nigeria	Abuja Capital Territory	0	3	8	14	0.00294548	0.0890954	0.494337
Nigeria	Adamawa	0	0	0	0	0.0230622	0.490635	0.971087
Nigeria	Akwa Ibom	0	0	0	0	0.0251988	0.510312	0.974602
Nigeria	Bauchi	0	0	0	0	0.0246386	0.501869	0.973641
Nigeria	Borno	0	0	0	0	0.0253126	0.50176	0.975279
Nigeria	Cross River	0	0	0	0	0.0246512	0.501216	0.973724
Nigeria	Delta	0	0	0	0	0.0276889	0.504321	0.976278
Nigeria	Edo	0	0	0	0	0.0284694	0.497483	0.974586
Nigeria	Enugu	0	0	0	1	0.0243968	0.488038	0.975043
Nigeria	Imo	0	0	0	0	0.0240811	0.497139	0.975258
Nigeria	Kaduna	0	0	0	0	0.0217546	0.495906	0.975181
Nigeria	Kano	0	0	0	2	0.0212107	0.464543	0.969855
Nigeria	Kwara	0	0	0	0	0.0229323	0.507314	0.976275
Nigeria	Lagos	0	47	72	108	0.000345164	0.00961639	0.0544567
Nigeria	Ondo	0	0	0	0	0.0258351	0.508457	0.97396
Nigeria	Oyo	0	0	0	0	0.0260464	0.491516	0.973183
Nigeria	Plateau	0	0	0	0	0.026406	0.501759	0.972649
Nigeria	Rivers	0	0	1	4	0.0151277	0.368698	0.953346
Nigeria	Sokoto	0	0	0	0	0.0254464	0.500924	0.976353
Norfolk Island	Norfolk Island	0	0	0	0	0.0267287	0.503837	0.97551
North Korea	Pyongyang-si	0	0	0	0	0.0226387	0.495628	0.975133
Northern Mariana Islands	Northern Mariana Islands	0	0	0	2	0.0241671	0.471714	0.974367
Norway	Norway	30	369	474	637	0.0414226	0.0654899	0.0984062
Oman	Al Wustá	0	0	0	0	0.0234236	0.504515	0.97356
Oman	Masqat	0	6	14	23	0.00179523	0.0505466	0.275753
Oman	Musandam	0	0	0	0	0.024864	0.499452	0.975421
Oman	Z¸ufar	0	0	0	1	0.0204235	0.481894	0.975247
Pakistan	Baluchistan	0	0	0	0	0.021195	0.492491	0.97539
Pakistan	Northern Areas	0	0	0	0	0.0261526	0.499931	0.976669
Pakistan	North-West Frontier	0	0	0	2	0.0209956	0.47227	0.973019
Pakistan	Punjab	0	3	8	16	0.0029384	0.0826047	0.444675
Pakistan	Sind	0	4	10	18.025	0.00266426	0.0695676	0.393249
Poland	Poland	2	273	344	441	0.00173471	0.00782723	0.0214893
Portugal	Portugal	5	1889.95	2618	3874.03	0.000810333	0.0021976	0.00493851
Qatar	Ad Daw<U+1E29>ah	0	34	51	76	0.00052048	0.0133221	0.074548
Réunion	Réunion	0	115	192	356	0.000148862	0.00387451	0.0223863
Romania	Romania	3	113	149	194	0.00740905	0.0249113	0.0624761
Russian Federation	Russian Federation	12	344	433	557	0.0154699	0.0295448	0.0514609
Rwanda	Ouest	0	0	0	0	0.0235624	0.49385	0.972681
Rwanda	Ville de Kigali	0	0	2	5	0.0104093	0.278151	0.918926
Saint Pierre and Miquelon	Saint Pierre and Miquelon	0	0	3	8	0.00750901	0.211903	0.885116
Sao Tome and Principe	Príncipe	0	0	0	0	0.0229406	0.499347	0.978375
Sao Tome and Principe	São Tomé	0	0	2	6	0.0112263	0.294154	0.930344
Saudi Arabia	Al Bahah	0	0	0	0	0.0233497	0.489084	0.972251
Saudi Arabia	Al Hudud ash Shamaliyah	0	0	0	0	0.0246323	0.502757	0.976578
Saudi Arabia	Al Jawf	0	0	0	0	0.0250256	0.499056	0.971192
Saudi Arabia	Al Madinah	0	0	0	2	0.0184472	0.441754	0.967342
Saudi Arabia	Al Qasim	0	0	0	0	0.0259888	0.497887	0.972879
Saudi Arabia	Ar Riyad	0	14	25	41	0.000968324	0.0286463	0.152756
Saudi Arabia	Ash Sharqiyah	0	7	14	23	0.00165273	0.04766	0.258659
Saudi Arabia	Asir	0	0	0	1	0.0244413	0.488518	0.97303
Saudi Arabia	Ha'il	0	0	0	0	0.0238455	0.49737	0.975074
Saudi Arabia	Jizan	0	0	0	1	0.0232841	0.481336	0.971193
Saudi Arabia	Makkah	0	12	22	36	0.0011234	0.0327566	0.180265
Saudi Arabia	Najran	0	0	0	0	0.02387	0.497839	0.976471
Saudi Arabia	Tabuk	0	0	0	0	0.0248398	0.50091	0.975946
Senegal	Dakar	0	19	31	47	0.000696826	0.0223977	0.124435
Senegal	Ziguinchor	0	0	0	0	0.0246827	0.490866	0.975303
Serbia	Beograd	0	27	42	64	0.000590999	0.0169346	0.0903686
Serbia	Kosovo-Metohija	0	21	37	60	0.000705905	0.0193301	0.10779
Serbia	Nisava	0	0	0	0	0.0252146	0.498652	0.975109
Seychelles	Grand Anse Praslin	0	0	0	0	0.024179	0.504468	0.974841
Seychelles	Pointe Larue	0	5	12	21	0.00223627	0.0614593	0.343636
Sierra Leone	Northern	0	0	0	3	0.0201793	0.405373	0.966885
Slovakia	Slovakia	1	0	0	2	0.143115	0.680646	0.984513
Slovenia	Slovenia	1	5	11	19	0.0217805	0.157952	0.556336
Somalia	Banaadir	0	0	0	0	0.0239057	0.493873	0.97427
Somalia	Bari	0	0	0	0	0.0261425	0.501881	0.976762
Somalia	Jubbada Hoose	0	0	0	0	0.0260491	0.502346	0.97486
Somalia	Mudug	0	0	0	0	0.0247081	0.501877	0.973875
Somalia	Nugaal	0	0	0	0	0.027574	0.498358	0.973288
Somalia	Woqooyi Galbeed	0	0	0	1	0.0261208	0.488016	0.973796
South Africa	Eastern Cape	0	6	13	23	0.00188858	0.0543425	0.309139
South Africa	Free State	0	0	2	5	0.0100162	0.282265	0.92885
South Africa	Gauteng	1	137	196	291	0.00118951	0.0088401	0.0311495
South Africa	Kwazulu-Natal	0	10	19	32	0.00127687	0.0369814	0.206249
South Africa	Limpopo	0	2	6	13	0.00363387	0.107853	0.591322
South Africa	Mpumalanga	0	0	1	5	0.012252	0.322084	0.937668
South Africa	Northern Cape	0	0	1	5	0.0134361	0.322737	0.941332
South Africa	North-West	0	0	0	0	0.0234264	0.493975	0.974844
South Africa	Western Cape	0	51	78	120	0.000334637	0.00913689	0.0497912
South Korea	South Korea	16	295	391	537.025	0.0240033	0.0432103	0.0736879
South Sudan	Central Equatoria	0	0	0	2	0.0226764	0.460023	0.9691
South Sudan	Western Bahr El Ghazal	0	0	0	0	0.0224709	0.49019	0.97412
Spain	Spain	307	5322	6275	7625	0.0395546	0.0492475	0.0601054
Sri Lanka	Basnahira	0	4	10	17	0.0028173	0.0676775	0.374942
Sri Lanka	Dakunu	0	0	0	0	0.022521	0.497972	0.975535
Sri Lanka	Madhyama	0	0	0	0	0.0259128	0.496386	0.976286
Sri Lanka	Negenahira	0	0	0	0	0.0262987	0.500797	0.976393
Sudan	Al Ba<U+1E29>r al A<U+1E29>mar	0	0	0	0	0.0262952	0.502024	0.976563
Sudan	Al Khartum	0	1	4	10	0.00529401	0.153688	0.759341
Sudan	An Nil al Azraq	0	0	0	0	0.0258615	0.500686	0.976334
Sudan	Ash Shamaliyah	0	0	0	0	0.0244395	0.500535	0.971745
Sudan	Gharb Darfur	0	0	0	0	0.0251954	0.491888	0.973639
Sudan	Janub Darfur	0	0	0	0	0.0270636	0.503319	0.97719
Sudan	Janub Kurdufan	0	0	0	0	0.0236717	0.503751	0.973953
Sudan	Kassala	0	0	0	0	0.0247444	0.497602	0.976397
Sudan	Shamal Darfur	0	0	0	0	0.0261795	0.506253	0.974981
Sudan	Shamal Kurdufan	0	0	0	0	0.0252348	0.494193	0.973304
Sudan	Sharq Darfur	0	0	0	0	0.0265242	0.498025	0.973821
Sudan	Zalingei	0	0	0	0	0.0263642	0.498537	0.973725
Swaziland	Lubombo	0	0	0	1	0.0224226	0.486758	0.972825
Sweden	Sweden	1	538	680	899	0.000336738	0.00249712	0.00835156
Switzerland	Switzerland	41	1334	1660	2148	0.0170464	0.025317	0.0366131
Syria	Al Hasakah	0	0	0	0	0.0263323	0.506036	0.977978
Syria	Al Ladhiqiyah	0	0	0	0	0.0244792	0.502231	0.971952
Syria	Rif Dimashq	0	0	3	7	0.00786266	0.217391	0.869687
Tajikistan	Khatlon	0	0	0	0	0.0235642	0.50553	0.978571
Tajikistan	Region of Republican Subordination	0	0	0	1	0.0265575	0.492473	0.974661
Tajikistan	Sughd	0	0	0	0	0.0275455	0.502912	0.972515
Tanzania	Arusha	0	0	0	0	0.0249652	0.497528	0.973939
Tanzania	Dar es Salaam	0	3	8	15	0.00339458	0.0922807	0.484485
Tanzania	Dodoma	0	0	0	0	0.0267176	0.499208	0.973572
Tanzania	Iringa	0	0	0	0	0.0251507	0.4951	0.973336
Tanzania	Kagera	0	0	0	0	0.0250525	0.507015	0.976596
Tanzania	Kigoma	0	0	0	0	0.0236437	0.502061	0.977825
Tanzania	Kilimanjaro	0	0	1	4	0.0144777	0.363741	0.954383
Tanzania	Kusini Pemba	0	0	0	0	0.0257629	0.496718	0.973143
Tanzania	Lindi	0	0	0	0	0.0246208	0.495561	0.971211
Tanzania	Mara	0	0	0	0	0.0228929	0.505172	0.975854
Tanzania	Mbeya	0	0	0	0	0.0244316	0.504367	0.974933
Tanzania	Mjini Magharibi	0	0	0	2	0.020579	0.428154	0.967354
Tanzania	Mtwara	0	0	0	0	0.0257572	0.499912	0.974374
Tanzania	Mwanza	0	0	0	0	0.0247019	0.500479	0.973232
Tanzania	Pwani	0	0	0	0	0.0253957	0.495355	0.973309
Tanzania	Rukwa	0	0	0	0	0.0224909	0.498957	0.97667
Tanzania	Ruvuma	0	0	0	0	0.0237452	0.502093	0.975437
Tanzania	Tabora	0	0	0	0	0.0238724	0.506348	0.974446
Tanzania	Tanga	0	0	0	0	0.0240849	0.501532	0.974176
The Former Yugoslav Republic of Macedonia	Ilinden	0	5	12	22	0.00211045	0.0582032	0.320172
The Former Yugoslav Republic of Macedonia	Struga	0	0	0	0	0.0253731	0.49236	0.977172
Timor-Leste	Timor-Leste	0	0	0	1	0.0232952	0.488052	0.970814
Togo	Maritime	0	1	6	12	0.00468598	0.12271	0.661646
Tunisia	Gabès	0	0	0	0	0.0249501	0.498872	0.974291
Tunisia	Gafsa	0	0	0	0	0.0238184	0.502568	0.974657
Tunisia	Jendouba	0	0	0	0	0.0265661	0.489021	0.973958
Tunisia	Medenine	0	0	1	3	0.0177536	0.413726	0.964785
Tunisia	Monastir	0	0	0	0	0.0241359	0.500722	0.97504
Tunisia	Sfax	0	0	0	0	0.023305	0.501296	0.974315
Tunisia	Sousse	0	0	0	0	0.024837	0.501962	0.975602
Tunisia	Tozeur	0	0	0	0	0.025453	0.498104	0.974774
Tunisia	Tunis	0	23	37	56	0.000657482	0.0194618	0.107249
Turkey	Adana	0	0	1	3	0.0173835	0.386496	0.962111
Turkey	Adiyaman	0	0	0	0	0.0253293	0.487356	0.973281
Turkey	Agri	0	0	0	0	0.0267471	0.508003	0.974726
Turkey	Amasya	0	0	0	0	0.0227902	0.497963	0.974958
Turkey	Ankara	0	4	10	18	0.00258491	0.0685045	0.380681
Turkey	Antalya	0	25	49	100	0.000553441	0.0149948	0.0885733
Turkey	Balikesir	0	0	0	0	0.0238187	0.492785	0.97659
Turkey	Batman	0	0	0	0	0.025907	0.498793	0.97442
Turkey	Bingöl	0	0	0	0	0.0239519	0.508417	0.975484
Turkey	Bursa	0	0	0	0	0.0250546	0.495599	0.973881
Turkey	Çanakkale	0	0	0	0	0.0269085	0.500912	0.975347
Turkey	Denizli	0	0	0	1	0.0221677	0.478663	0.972432
Turkey	Diyarbakir	0	0	0	0	0.0255503	0.493058	0.976058
Turkey	Elazig	0	0	0	1	0.0242199	0.499627	0.974403
Turkey	Erzincan	0	0	0	1	0.025098	0.500332	0.973105
Turkey	Erzurum	0	0	0	1	0.0224947	0.476938	0.974603
Turkey	Eskisehir	0	0	0	0	0.0237124	0.505989	0.973951
Turkey	Gaziantep	0	0	0	3	0.0177202	0.412857	0.963929
Turkey	Hatay	0	0	0	1	0.0228752	0.481433	0.972617
Turkey	Igdir	0	0	0	0	0.0261183	0.497031	0.973384
Turkey	Isparta	0	0	0	0	0.0261949	0.494684	0.974898
Turkey	Istanbul	0	162	213	286	0.000124619	0.00324748	0.0174458
Turkey	Izmir	0	3	8	15.025	0.00316857	0.0866721	0.466122
Turkey	Kahramanmaras	0	0	0	0	0.0236292	0.500201	0.978702
Turkey	Kars	0	0	0	0	0.0249911	0.494831	0.976067
Turkey	Kastamonu	0	0	0	0	0.0252469	0.487277	0.973178
Turkey	Kayseri	0	0	0	3	0.0200741	0.420981	0.964832
Turkey	Kocaeli	0	0	0	0	0.0266055	0.506021	0.975631
Turkey	Konya	0	0	0	2	0.0228366	0.463274	0.969039
Turkey	Kütahya	0	0	0	0	0.0261169	0.494751	0.97486
Turkey	Malatya	0	0	0	0	0.0257612	0.504912	0.97722
Turkey	Mardin	0	0	0	0	0.0235447	0.500298	0.973556
Turkey	Mugla	0	0	1	3	0.0163006	0.379322	0.958862
Turkey	Mus	0	0	0	0	0.0252642	0.494295	0.978315
Turkey	Nevsehir	0	0	0	1	0.0244181	0.486248	0.973757
Turkey	Samsun	0	0	0	2	0.0218308	0.461719	0.969559
Turkey	Sanliurfa	0	0	0	0	0.0260169	0.501185	0.974376
Turkey	Siirt	0	0	0	0	0.0221603	0.50089	0.974057
Turkey	Sinop	0	0	0	0	0.0240199	0.500659	0.974534
Turkey	Sirnak	0	0	0	0	0.0249766	0.498852	0.975791
Turkey	Sivas	0	0	0	1	0.024519	0.489721	0.972316
Turkey	Tekirdag	0	0	0	0	0.0234569	0.494188	0.975203
Turkey	Tokat	0	0	0	0	0.0257845	0.499921	0.973308
Turkey	Trabzon	0	0	1	3	0.0180609	0.413128	0.957584
Turkey	Usak	0	0	0	0	0.0241283	0.497849	0.973907
Turkey	Van	0	0	0	0	0.0263899	0.492013	0.972379
Turkey	Zonguldak	0	0	0	0	0.0240815	0.491858	0.97541
Turkmenistan	Ahal	0	0	1	4	0.0128641	0.327119	0.943311
Turkmenistan	Balkan	0	0	0	0	0.0280801	0.503542	0.975717
Turkmenistan	Dasoguz	0	0	0	0	0.0255369	0.504636	0.976215
Turkmenistan	Lebap	0	0	0	0	0.024108	0.4995	0.973315
Turkmenistan	Mary	0	0	0	0	0.0263671	0.500805	0.974454
Tuvalu	Funafuti	0	0	0	0	0.023615	0.488676	0.974346
Uganda	Arua	0	0	0	0	0.0261318	0.499562	0.975628
Uganda	Kasese	0	0	0	0	0.024918	0.5019	0.974596
Uganda	Masindi	0	0	0	0	0.0260236	0.50532	0.974524
Uganda	Wakiso	0	2	6	13	0.00395925	0.105027	0.563438
Ukraine	Chernihivska oblast	0	0	0	0	0.0245552	0.490731	0.972788
Ukraine	Dnipropetrovs'ka	0	0	0	2	0.0196745	0.429127	0.967424
Ukraine	Ivano-Frankivs'ka	0	0	0	1	0.0215698	0.494423	0.97666
Ukraine	Kharkivs'ka	0	0	0	1	0.0230396	0.479608	0.973117
Ukraine	Khersons'ka	0	0	1	3	0.0169348	0.373113	0.955762
Ukraine	Kyïv	0	0	0	1	0.0246079	0.48835	0.973229
Ukraine	Kyïvs'ka	0	64	87	116	0.000315161	0.00787324	0.0432747
Ukraine	L'vivs'ka	0	0	0	2	0.0227019	0.444864	0.967843
Ukraine	Odeska oblast	0	12	22	33	0.00118227	0.0318089	0.172212
Ukraine	Respublika Krym	0	0	3	7	0.0078965	0.196937	0.844868
Ukraine	Vinnytska oblast	0	0	0	0	0.0261614	0.500262	0.977109
Ukraine	Zakarpats'ka	0	0	0	0	0.0259697	0.504039	0.977125
Ukraine	Zaporiz'ka	0	0	0	1	0.0235713	0.475603	0.97172
United Arab Emirates	Abu Dhabi	0	39	60	91	0.000431716	0.0116251	0.0664518
United Arab Emirates	Dubai	0	181	245	344	0.000109317	0.00284547	0.0155683
United Arab Emirates	Ras al-Khaimah	0	0	0	0	0.0267114	0.50563	0.975647
United Arab Emirates	Sharjah	0	0	0	0	0.0259723	0.502549	0.97505
United Kingdom	United Kingdom	264	7832.95	10295	15918.1	0.0174183	0.0264491	0.0354937
United States	Alabama	37	254	322	419	0.0790391	0.118063	0.169648
United States	Alaska	0	52	74	108	0.000320157	0.00925547	0.0518961
United States	Arizona	54	868	1069	1384	0.0358908	0.0513454	0.0709018
United States	Arkansas	15	219	276	359	0.0318763	0.0568789	0.0942191
United States	California	434	9911.98	12475.5	17186.2	0.0258794	0.03535	0.0452003
United States	Colorado	55	1532	1885	2445	0.0205047	0.0297758	0.0411187
United States	Connecticut	118	734	984	1411	0.0838459	0.123373	0.173664
United States	Delaware	17	0	0	0	NA	NA	NA
United States	Georgia	108	2314.97	2807	3549.07	0.029276	0.0390361	0.0507673
United States	Hawaii	15	150	196	261	0.0450902	0.0801733	0.133484
United States	Idaho	5	68	98	148	0.0216159	0.0584703	0.128767
United States	Illinois	105	4031.97	4947.5	6427.02	0.0157458	0.0215321	0.0284575
United States	Indiana	50	560	694	895	0.0512553	0.0735601	0.102458
United States	Iowa	26	184	234	306	0.071759	0.114532	0.173331
United States	Kansas	20	100	132	176	0.0931094	0.157366	0.248514
United States	Kentucky	33	582	718	916.025	0.0313683	0.0471518	0.0682605
United States	Louisiana	38	737	887	1100.03	0.0298397	0.0437087	0.0623606
United States	Maine	12	128	168	224	0.0396705	0.0758112	0.131162
United States	Maryland	132	1632.97	2016	2563	0.0495647	0.0665568	0.0864549
United States	Massachusetts	122	3792	4579	5694.02	0.0204944	0.0269795	0.0349923
United States	Michigan	67	1511	1867	2419	0.0258544	0.0366851	0.0498385
United States	Minnesota	68	1076	1319	1684.03	0.037523	0.0526867	0.0711602
United States	Mississippi	23	106	139	184	0.106645	0.171899	0.262152
United States	Missouri	38	1178	1455	1885.03	0.0178877	0.0268416	0.0386673
United States	Montana	9	70	96	131	0.048056	0.100644	0.189547
United States	Nebraska	13	279	353	465	0.0207574	0.0390843	0.0662437
United States	Nevada	22	1704.97	2140	2849.03	0.00646225	0.010694	0.0167755
United States	New Hampshire	12	60	85	122	0.0779053	0.151449	0.267279
United States	New Jersey	181	4598	5598	7109.02	0.0251555	0.0327915	0.0417641
United States	New Mexico	10	153	196	256	0.0271709	0.0547278	0.098027
United States	New York	1005	20013	23804.5	29048.2	0.0346858	0.0426859	0.0511064
United States	North Carolina	100	1937.97	2356	3006	0.0319559	0.043136	0.056221
United States	North Dakota	3	63	88	123	0.0121546	0.0428713	0.105605
United States	Ohio	83	1186.97	1467	1885	0.0414836	0.0574709	0.0768412
United States	Oklahoma	29	399.975	503	660	0.0375403	0.0595574	0.0883722
United States	Oregon	47	585	756	1069	0.0418886	0.0643577	0.0925281
United States	Pennsylvania	176	2949	3681.5	4812.05	0.0362035	0.0487509	0.0631097
United States	Rhode Island	56	197	261	364	0.147473	0.219805	0.313498
United States	South Carolina	61	425	529	691	0.0821222	0.117157	0.161792
United States	South Dakota	3	58	80	109	0.0132073	0.0452227	0.11179
United States	Tennessee	61	887	1088	1387	0.0408293	0.0569805	0.0781658
United States	Utah	22	471	581	743	0.0239918	0.0392454	0.0609527
United States	Vermont	11	76	104	143	0.0583141	0.113852	0.202085
United States	Virginia	158	3613	4324	5443.05	0.0281904	0.0368981	0.0468164
United States	Washington	69	1041	1309	1768	0.0369433	0.0538375	0.0738153
United States	West Virginia	11	32	48	68	0.123311	0.246657	0.435296
United States	Wisconsin	60	412	517	672	0.0835667	0.118567	0.162939
United States	Wyoming	3	31	47	69	0.0231297	0.0792067	0.198443
Uruguay	Uruguay	1	1603	2136	3052	0.000119021	0.000808846	0.00279789
Uzbekistan	Andijon	0	0	0	0	0.0244416	0.498779	0.974806
Uzbekistan	Buxoro	0	0	0	0	0.0230042	0.504526	0.978655
Uzbekistan	Farg'ona	0	0	0	0	0.0242606	0.50122	0.974574
Uzbekistan	Namangan	0	0	0	0	0.0262923	0.501248	0.976985
Uzbekistan	Navoiy	0	0	0	0	0.0278893	0.50159	0.976738
Uzbekistan	Qashqadaryo	0	0	0	0	0.0237253	0.505442	0.972317
Uzbekistan	Qoraqalpog'iston Respublikasi	0	0	0	0	0.0237725	0.504473	0.974925
Uzbekistan	Samarqand	0	0	0	0	0.0244589	0.50323	0.97503
Uzbekistan	Surxondaryo	0	0	0	0	0.0254985	0.492485	0.97329
Uzbekistan	Toshkent	0	0	0	2	0.0197796	0.442669	0.966012
Uzbekistan	Xorazm	0	0	0	0	0.0248719	0.495249	0.973175
Wallis and Futuna	Wallis and Futuna	0	0	0	1	0.0234703	0.476236	0.973166
Yemen	Adan	0	0	0	0	0.0236054	0.501511	0.975369
Yemen	Al <U+1E28>udaydah	0	0	0	0	0.0234768	0.50177	0.974178
Yemen	Al Mahrah	0	0	0	0	0.0257402	0.496098	0.972996
Yemen	Amanat Al-Asemah	0	0	1	3	0.0189404	0.400334	0.963381
Yemen	H¸ad¸ramawt	0	0	0	0	0.0284996	0.496215	0.975482
Yemen	Shabwah	0	0	0	0	0.0246044	0.501779	0.97322
Yemen	Ta‘izz	0	0	0	0	0.0258998	0.494039	0.97648
Zambia	Copperbelt	0	1	5	10	0.0051432	0.139982	0.721247
Zambia	Eastern	0	0	0	0	0.0247871	0.498665	0.974387
Zambia	Luapula	0	0	0	0	0.0230451	0.510488	0.976779
Zambia	Lusaka	0	4	10	19	0.00245207	0.067653	0.381683
Zambia	Northern	0	0	0	0	0.0231548	0.49731	0.977354
Zambia	North-Western	0	0	0	0	0.024822	0.493372	0.97649
Zambia	Southern	0	0	2	5	0.0115648	0.303156	0.940391
Zimbabwe	Harare	0	5	11	21	0.00230679	0.0627611	0.337477
Zimbabwe	Mashonaland West	0	0	0	0	0.0257524	0.48891	0.975764
Zimbabwe	Matebeleland North	0	0	2	6	0.0100819	0.252359	0.909558
