# Supplementary material for: Mapping the cryptic spread of the 2015–2016 global Zika virus epidemic
Source: BMC Med. 2020 Dec 17;18:399. doi: 10.1186/s12916-020-01845-x (PMC7744256; doi:10.1186/s12916-020-01845-x)
Supplement: Supplementary file 7 — Additional file 7 : Table S2. Estimated probability that no onward spread of ZIKV occurred following importation during 2015–2016 for each susceptible spatial unit. [file 12916_2020_1845_MOESM7_ESM.xlsx]

## Sheet: Table S2 Title
Table S2§: Estimated probability that no onward spread of ZIKV occurred following importation during 2015–6 for each susceptible spatial unit. Results were derived under two thermal restrictions for ZIKV transmission respectively: (A): 22.7°C–34.7°C, (B): 26°C–29°C. Note that these probability estimates were preliminary results only, which did not incorporate local evidence of Aedes presence or A…
§ If the estimated total number of imported ZIKV infections during 2015–6 was zero throughout all the 10,000 simulations for a susceptible spatial unit, the probability of no onward ZIKV spread following importation was shown as “NA”. Also note that there were 12 susceptible spatial units in the table where we were unable to derive the population weighted average of Aedes suitability values due t…

## Sheet: Table S2A Data
Country	Spatial unit name	Probability of no onward spread following ZIKV importation	Significant after Bonferroni correction
Afghanistan	Kabul	1	0
Albania	Durrës	0.999088	0
Algeria	Alger	0.496401	0
Algeria	Béjaïa	1	0
Algeria	Constantine	1	0
Algeria	Oran	0.999767	0
Algeria	Ouargla	1	0
Algeria	Tindouf	1	0
Angola	Benguela	0.939819	0
Angola	Cabinda	0.988923	0
Angola	Cuando-Cubango	1	0
Angola	Cunene	1	0
Angola	Huambo	1	0
Angola	Huíla	1	0
Angola	Luanda	8.5278e-31	1
Angola	Lunda Sul	0.998275	0
Angola	Namibe	0.999985	0
Armenia	Armavir	0.999873	0
Australia	Australian Capital Territory	1	0
Australia	New South Wales	1	0
Australia	Northern Territory	0.875742	0
Australia	Queensland	0.000524623	0
Australia	South Australia	1	0
Australia	Tasmania	1	0
Australia	Victoria	1	0
Australia	Western Australia	0.485271	0
Austria	Kärnten	1	0
Austria	Niederösterreich	0.982298	0
Austria	Oberösterreich	0.999971	0
Austria	Salzburg	1	0
Austria	Steiermark	1	0
Austria	Tirol	1	0
Azerbaijan	Azerbaijan	1	0
Azores	Região Autónoma dos Açores	1	0
Bahrain	Al Mu<U+1E29>arraq	0.253199	0
Bangladesh	Barisal	0.999972	0
Bangladesh	Chittagong	0.981804	0
Bangladesh	Dhaka	0.0951407	0
Bangladesh	Khulna	0.99994	0
Bangladesh	Sylhet	0.999883	0
Belarus	Minskaya	0.999661	0
Belgium	Vlaamse Gewest	1	0
Belgium	Wallonne	1	0
Benin	Littoral	0.124256	0
Bhutan	Paro	1	0
Bosnia and Herzegovina	Federacija Bosna i Hercegovina	1	0
Botswana	Chobe	1	0
Botswana	Gaborone	1	0
Botswana	North-East	1	0
Botswana	North-West	1	0
Brunei Darussalam	Brunei-Muara	0.900003	0
Bulgaria	Burgas	1	0
Bulgaria	Sofija-Grad	1	0
Bulgaria	Varna	0.999685	0
Burkina Faso	Centre	0.424213	0
Burundi	Bujumbura Mairie	0.994777	0
Cambodia	Krong Preah Sihanouk	0.999941	0
Cambodia	Phnom Penh	0.521043	0
Cambodia	Siem Reab	0.828203	0
Cameroon	Centre	0.582938	0
Cameroon	Littoral	0.202082	0
Canada	Alberta	1	0
Canada	British Columbia	1	0
Canada	Manitoba	1	0
Canada	New Brunswick	1	0
Canada	Newfoundland and Labrador	1	0
Canada	Northwest Territories	1	0
Canada	Nova Scotia	1	0
Canada	Ontario	1	0
Canada	Prince Edward Island	1	0
Canada	Quebec	1	0
Canada	Saskatchewan	1	0
Canada	Yukon Territory	1	0
Canarias	Canarias	1	0
Central African Republic	Bangui	0.988277	0
Chad	Ville de Ndjamena	0.804175	0
Chile	Aisén del General Carlos Ibáñez del Campo	1	0
Chile	Antofagasta	1	0
Chile	Araucanía	1	0
Chile	Arica y Parinacota	1	0
Chile	Atacama	1	0
Chile	Bío-Bío	1	0
Chile	Coquimbo	1	0
Chile	Los Lagos	1	0
Chile	Los Ríos	1	0
Chile	Magallanes	1	0
Chile	Región Metropolitana de Santiago	1	0
Chile	Tarapacá	1	0
Chile	Valparaíso	1	0
China	Anhui	0.997832	0
China	Beijing	0.964	0
China	Chongqing	0.894366	0
China	Fujian	0.354747	0
China	Gansu	1	0
China	Guangdong	4.8862e-06	1
China	Guangxi	0.899241	0
China	Guizhou	1	0
China	Hainan	0.882571	0
China	Hebei	1	0
China	Heilongjiang	1	0
China	Henan	1	0
China	Hong Kong	5.95196e-07	1
China	Hubei	0.941267	0
China	Hunan	0.928436	0
China	Jiangsu	0.986092	0
China	Jiangxi	0.991239	0
China	Jilin	1	0
China	Liaoning	1	0
China	Nei Mongol	1	0
China	Ningxia	1	0
China	Qinghai	1	0
China	Shaanxi	1	0
China	Shandong	1	0
China	Shanghai	0.0761491	0
China	Shanxi	1	0
China	Sichuan	0.908779	0
China	Taiwan	4.24169e-06	1
China	Tianjin	0.998665	0
China	Xinjiang	1	0
China	Xizang	1	0
China	Yunnan	0.999973	0
China	Zhejiang	0.259884	0
Christmas Island	Christmas Island	0.999935	0
Congo	Pointe-Noire	0.596556	0
Congo	Pool	0.0281189	0
Congo DRC	Haut-Katanga	0.988606	0
Congo DRC	Kinshasa	0.00190534	0
Congo DRC	Nord-Kivu	1	0
Cook Islands	Cook Islands	0.995636	0
Croatia	Dubrovacko-neretvanska	1	0
Croatia	Istarska	0.997692	0
Croatia	Splitsko-dalmatinska	1	0
Croatia	Zadarska	0.999786	0
Croatia	Zagrebacka	1	0
Cyprus	Larnaka	0.250634	0
Cyprus	Lefkosia	0.975087	0
Cyprus	Pafos	0.996302	0
Czech Republic	Jihomoravský	1	0
Czech Republic	Moravskoslexský	1	0
Czech Republic	Praha	0.999562	0
Côte d'Ivoire	Abidjan	0.046963	0
Denmark	Hovedstaden	1	0
Denmark	Midtjylland	1	0
Denmark	Nordjylland	1	0
Denmark	Syddanmark	1	0
Djibouti	Djibouti	0.465746	0
Egypt	Al Bahr al Ahmar	0.999708	0
Egypt	Al Iskandariyah	0.959766	0
Egypt	Al Qahirah	0.000856997	0
Egypt	Aswan	0.99674	0
Egypt	Janub Sina'	1	0
Egypt	Qina	0.999603	0
Equatorial Guinea	Bioko Norte	0.0231517	0
Eritrea	Maakel	0.999694	0
Estonia	Harjumaa	1	0
Estonia	Tartumaa	1	0
Ethiopia	Addis Ababa	1	0
Ethiopia	Amhara	1	0
Ethiopia	Southern Nations Nationalities and Peoples	1	0
Ethiopia	Tigrai	1	0
Falkland Islands	Falkland Islands	1	0
Faroe Islands	Faroe Islands	1	0
Finland	Ahvenanmaan maakunta	1	0
Finland	Kainuu	1	0
Finland	Keski-Suomi	1	0
Finland	Lappi	1	0
Finland	Pirkanmaa	1	0
Finland	Pohjanmaa	1	0
Finland	Pohjois-Karjala	1	0
Finland	Pohjois-Pohjanmaa	1	0
Finland	Pohjois-Savo	1	0
Finland	Uusimaa	1	0
Finland	Varsinais-Suomi	1	0
France	Alsace	0.981663	0
France	Aquitaine	0.517296	0
France	Auvergne	0.99931	0
France	Bretagne	1	0
France	Corse	0.562489	0
France	Languedoc-Roussillon	0.088367	0
France	Limousin	1	0
France	Lorraine	1	0
France	Midi-Pyrénées	0.848516	0
France	Nord-Pas-de-Calais	1	0
France	Pays de la Loire	1	0
France	Picardie	1	0
France	Poitou-Charentes	1	0
France	Provence-Alpes-Côte d'Azur	0.400135	0
France	Rhône-Alpes	0.988021	0
France	Île-de-France	1	0
French Polynesia	French Polynesia	0.00145941	0
Gabon	Estuaire	0.0564364	0
Gambia	Western	0.87076	0
Georgia	Ajaria	1	0
Georgia	T'bilisi	0.999518	0
Germany	Baden-Württemberg	0.99825	0
Germany	Bayern	0.998502	0
Germany	Berlin	0.990806	0
Germany	Brandenburg	0.999968	0
Germany	Bremen	1	0
Germany	Hamburg	1	0
Germany	Hessen	0.991465	0
Germany	Mecklenburg-Vorpommern	1	0
Germany	Niedersachsen	1	0
Germany	Nordrhein-Westfalen	1	0
Germany	Rheinland-Pfalz	1	0
Germany	Saarland	1	0
Germany	Sachsen	0.999946	0
Germany	Schleswig-Holstein	1	0
Ghana	Greater Accra	0.00180965	0
Greece	Anatoliki Makedonia Kai Thraki	1	0
Greece	Attiki	8.78559e-05	0
Greece	Ionia Nisia	1	0
Greece	Kentriki Makedonia	0.863745	0
Greece	Kriti	0.952287	0
Greece	Notio Aigaio	0.990568	0
Greece	Thessalia	0.999894	0
Greece	Voreio Aigaio	1	0
Greenland	Qeqqata Kommunia	1	0
Guam	Guam	0.256596	0
Guinea	Conakry	0.700537	0
Hungary	Budapest	0.993558	0
Iceland	Suðurne	1	0
India	Andaman and Nicobar Islands	0.999946	0
India	Andhra Pradesh	0.854736	0
India	Assam	0.993232	0
India	Bihar	0.980704	0
India	Chandigarh	0.93761	0
India	Chhattisgarh	0.998004	0
India	Delhi	0.000383253	0
India	Goa	0.0130149	0
India	Gujarat	0.392394	0
India	Himachal Pradesh	1	0
India	Jammu and Kashmir	1	0
India	Jharkhand	0.973496	0
India	Karnataka	0.000166358	0
India	Kerala	0.0050171	0
India	Madhya Pradesh	0.976157	0
India	Maharashtra	1.811e-09	1
India	Manipur	0.999945	0
India	Mizoram	0.999973	0
India	Orissa	0.938399	0
India	Punjab	0.936297	0
India	Rajasthan	0.932857	0
India	Tamil Nadu	0.000252926	0
India	Telangana	0.0190122	0
India	Uttar Pradesh	0.886528	0
India	Uttaranchal	0.999012	0
India	West Bengal	0.191122	0
Indonesia	Aceh	0.99587	0
Indonesia	Bali	0.0006749	0
Indonesia	Bangka Belitung	0.99977	0
Indonesia	Banten	1.4178e-10	1
Indonesia	Bengkulu	0.999875	0
Indonesia	Jakarta Raya	0.996991	0
Indonesia	Jawa Barat	0.937309	0
Indonesia	Jawa Tengah	0.896858	0
Indonesia	Jawa Timur	0.383477	0
Indonesia	Kalimantan Barat	0.995641	0
Indonesia	Kalimantan Selatan	0.928138	0
Indonesia	Kalimantan Tengah	0.999956	0
Indonesia	Kalimantan Timur	0.977115	0
Indonesia	Kalimantan Utara	0.999328	0
Indonesia	Kepulauan Riau	0.983376	0
Indonesia	Lampung	0.997348	0
Indonesia	Maluku Utara	0.999974	0
Indonesia	Nusa Tenggara Barat	0.976398	0
Indonesia	Nusa Tenggara Timur	0.999683	0
Indonesia	Papua	1	0
Indonesia	Papua Barat	0.999829	0
Indonesia	Riau	0.97663	0
Indonesia	Sulawesi Selatan	0.888276	0
Indonesia	Sulawesi Tengah	0.999976	0
Indonesia	Sulawesi Tenggara	0.999838	0
Indonesia	Sulawesi Utara	0.976228	0
Indonesia	Sumatera Barat	0.97667	0
Indonesia	Sumatera Selatan	0.972032	0
Indonesia	Sumatera Utara	0.892742	0
Indonesia	Yogyakarta	0.828552	0
Iran	Azarbayjan-e-Sharqi	1	0
Iran	Esfahan	1	0
Iran	Fars	1	0
Iran	Khorasan-e Razavi	1	0
Iran	Khuzestan	1	0
Iran	Tehran	0.994187	0
Iraq	Al Basrah	0.999777	0
Iraq	An Najaf	1	0
Iraq	Arbil	1	0
Iraq	As Sulaymaniyah	1	0
Iraq	Baghdad	0.98526	0
Ireland	Connaught	1	0
Ireland	Leinster	1	0
Ireland	Munster	1	0
Isle of Man	Isle of Man	1	0
Israel	HaDarom	0.998847	0
Israel	HaMerkaz	5.11978e-08	1
Italy	Abruzzo	0.984265	0
Italy	Calabria	0.602649	0
Italy	Campania	0.025179	0
Italy	Emilia-Romagna	0.532049	0
Italy	Friuli-Venezia Giulia	0.998644	0
Italy	Lazio	0.0240121	0
Italy	Liguria	0.826335	0
Italy	Lombardia	0.724115	0
Italy	Marche	0.89243	0
Italy	Piemonte	0.984528	0
Italy	Puglia	0.208911	0
Italy	Sardegna	0.572554	0
Italy	Sicilia	0.0332013	0
Italy	Toscana	0.4408	0
Italy	Trentino-Alto Adige	1	0
Italy	Umbria	0.998279	0
Italy	Veneto	0.96	0
Japan	Aiti	0.252521	0
Japan	Akita	1	0
Japan	Aomori	1	0
Japan	Ehime	0.966577	0
Japan	Hirosima	0.639351	0
Japan	Hokkaidô	1	0
Japan	Hukuoka	0.371024	0
Japan	Hukusima	1	0
Japan	Hyôgo	0.358544	0
Japan	Isikawa	0.995941	0
Japan	Iwate	1	0
Japan	Kagawa	0.984791	0
Japan	Kagosima	0.94033	0
Japan	Kumamoto	0.906293	0
Japan	Kôti	0.997702	0
Japan	Miyagi	0.99657	0
Japan	Miyazaki	0.962287	0
Japan	Nagasaki	0.974353	0
Japan	Niigata	0.999951	0
Japan	Okayama	0.973911	0
Japan	Okinawa	0.379353	0
Japan	Saga	0.999885	0
Japan	Simane	0.984662	0
Japan	Sizuoka	0.999968	0
Japan	Tiba	0.0120065	0
Japan	Tokusima	0.957824	0
Japan	Tottori	0.999032	0
Japan	Toyama	0.998672	0
Japan	Tôkyô	0.136296	0
Japan	Wakayama	0.999978	0
Japan	Yamagata	1	0
Japan	Yamaguti	0.96942	0
Japan	Ôita	0.995221	0
Japan	Ôsaka	0.0791358	0
Jersey	Jersey	1	0
Jordan	Al 'Aqaba	1	0
Jordan	Amman	0.178526	0
Kazakhstan	Almaty	0.999957	0
Kazakhstan	Aqmola	1	0
Kazakhstan	Aqtöbe	1	0
Kazakhstan	Atyrau	1	0
Kazakhstan	Batys Qazaqstan	1	0
Kazakhstan	Mangghystau	1	0
Kazakhstan	Ongtüstik Qazaqstan	1	0
Kazakhstan	Pavlodar	1	0
Kazakhstan	Qaraghandy	1	0
Kenya	Kisumu	1	0
Kenya	Mombasa	0.982003	0
Kenya	Nairobi City	0.264986	0
Kenya	Uasin Gishu	1	0
Kiribati	Gilbert Islands	0.94526	0
Kuwait	Al Farwaniyah	0.589675	0
Kyrgyzstan	Chü	1	0
Latvia	Marupe	1	0
Lebanon	Mont-Liban	0.0200018	0
Lesotho	Maseru	1	0
Liberia	Margibi	0.852973	0
Libya	Al Jifarah	0.972747	0
Lithuania	Klaipedos	1	0
Lithuania	Vilniaus	1	0
Luxembourg	Luxembourg	1	0
Madagascar	Antananarivo	0.999829	0
Madeira	Região Autónoma da Madeira	1	0
Malawi	Blantyre	0.481828	0
Malawi	Lilongwe	0.352599	0
Malaysia	Kedah	0.897031	0
Malaysia	Kelantan	0.764245	0
Malaysia	Pahang	0.985856	0
Malaysia	Perak	0.953535	0
Malaysia	Pulau Pinang	0.4851	0
Malaysia	Terengganu	0.982669	0
Mali	Bamako	0.465523	0
Malta	Malta	0.341596	0
Mauritania	Nouakchott	0.454351	0
Mauritius	Mauritius	2.23444e-09	1
Mayotte	Mayotte	0.834382	0
Moldova	Chisinau	1	0
Mongolia	Ulaanbaatar	1	0
Montenegro	Kotor	1	0
Montenegro	Podgorica	1	0
Morocco	Chaouia-Ouardigha	0.152167	0
Morocco	Fès-Boulemane	0.999402	0
Morocco	L'Oriental	1	0
Morocco	Laâyoune-Boujdour-Sakia el Hamra	0.999111	0
Morocco	Marrakech-Tensift-Al Haouz	0.684394	0
Morocco	Oued ed Dahab-Lagouira	1	0
Morocco	Rabat-Salé-Zemmour-Zaer	0.903559	0
Morocco	Souss-Massa-Drâa	0.99988	0
Morocco	Tanger-Tétouan	0.930296	0
Mozambique	Cabo Delgado	0.606372	0
Mozambique	Inhambane	0.98691	0
Mozambique	Manica	0.981648	0
Mozambique	Maputo	0.000743181	0
Mozambique	Nampula	0.326179	0
Mozambique	Sofala	0.64265	0
Mozambique	Tete	0.671714	0
Mozambique	Zambézia	0.998423	0
Myanmar	Kachin	0.99949	0
Myanmar	Kayah	0.999664	0
Myanmar	Mandalay	0.996553	0
Myanmar	Mon	0.999972	0
Myanmar	Nay Pyi Taw	0.996735	0
Myanmar	Rakhine	0.997377	0
Myanmar	Sagaing	0.985334	0
Myanmar	Shan	0.997422	0
Myanmar	Tanintharyi	0.998036	0
Namibia	Erongo	1	0
Namibia	Khomas	0.359709	0
Nepal	Bagmati	0.979137	0
Netherlands	Limburg	1	0
Netherlands	Noord-Holland	1	0
Netherlands	Zuid-Holland	1	0
New Zealand	Auckland	1	0
New Zealand	Bay of Plenty	1	0
New Zealand	Canterbury	1	0
New Zealand	Gisborne	1	0
New Zealand	Hawke's Bay	1	0
New Zealand	Manawatu-Wanganui	1	0
New Zealand	Marlborough	1	0
New Zealand	Nelson City	1	0
New Zealand	Niue	0.995376	0
New Zealand	Northland	1	0
New Zealand	Otago	1	0
New Zealand	Southland	1	0
New Zealand	Taranaki	1	0
New Zealand	Waikato	1	0
New Zealand	Wellington	1	0
New Zealand	West Coast	1	0
Niger	Tillabéri	0.941967	0
Nigeria	Abuja Capital Territory	0.120556	0
Nigeria	Cross River	0.999945	0
Nigeria	Enugu	0.988631	0
Nigeria	Kano	0.951138	0
Nigeria	Lagos	1.31632e-07	1
Nigeria	Rivers	0.734673	0
North Korea	Pyongyang-si	1	0
Northern Mariana Islands	Northern Mariana Islands	0.937369	0
Norway	Akershus	1	0
Norway	Finnmark	1	0
Norway	Hordaland	1	0
Norway	Møre og Romsdal	1	0
Norway	Nord-Trøndelag	1	0
Norway	Nordland	1	0
Norway	Rogaland	1	0
Norway	Sogn og Fjordane	1	0
Norway	Troms	1	0
Norway	Vest-Agder	1	0
Norway	Vestfold	1	0
Oman	Masqat	0.229239	0
Oman	Z¸ufar	0.970387	0
Pakistan	Baluchistan	1	0
Pakistan	North-West Frontier	1	0
Pakistan	Punjab	0.555644	0
Pakistan	Sind	0.202189	0
Poland	Dolnoslaskie	0.999995	0
Poland	Kujawsko-pomorskie	1	0
Poland	Lódzkie	1	0
Poland	Malopolskie	0.99999	0
Poland	Mazowieckie	0.997549	0
Poland	Podkarpackie	1	0
Poland	Pomorskie	1	0
Poland	Slaskie	0.999934	0
Poland	Wielkopolskie	0.999995	0
Poland	Zachodniopomorskie	1	0
Portugal	Faro	0.979892	0
Portugal	Lisboa	0.00762205	0
Portugal	Porto	0.581068	0
Qatar	Ad Daw<U+1E29>ah	0.00351166	0
Romania	Cluj	1	0
Romania	Constanta	1	0
Romania	Iasi	0.999998	0
Romania	Ilfov	1	0
Romania	Satu Mare	1	0
Romania	Sibiu	1	0
Romania	Timis	0.999787	0
Russian Federation	Altayskiy	1	0
Russian Federation	Arkhangel'skaya	1	0
Russian Federation	Astrakhanskaya	0.999874	0
Russian Federation	Bashkortostan	1	0
Russian Federation	Belgorodskaya	1	0
Russian Federation	Chelyabinskaya	0.999982	0
Russian Federation	Irkutskaya	1	0
Russian Federation	Kaliningradskaya	1	0
Russian Federation	Kemerovskaya	1	0
Russian Federation	Khabarovskiy	1	0
Russian Federation	Khanty-Mansiyskiy	1	0
Russian Federation	Krasnodyarskiy	1	0
Russian Federation	Krasnoyarskiy	1	0
Russian Federation	Kurskaya	1	0
Russian Federation	Magadanskaya	1	0
Russian Federation	Moskovskaya	0.995514	0
Russian Federation	Moskva	0.967163	0
Russian Federation	Murmanskaya	1	0
Russian Federation	Nizhegorodskaya	1	0
Russian Federation	Novosibirskaya	1	0
Russian Federation	Omskaya	1	0
Russian Federation	Orenburgskaya	1	0
Russian Federation	Permskiy	1	0
Russian Federation	Primorskiy	1	0
Russian Federation	Rostovskaya	0.998218	0
Russian Federation	Sakhalinskaya	1	0
Russian Federation	Samarskaya	0.997329	0
Russian Federation	Sankt-Peterburg	1	0
Russian Federation	Saratovskaya	1	0
Russian Federation	Stavropol'skiy	1	0
Russian Federation	Sverdlovskaya	1	0
Russian Federation	Tatarstan	0.999794	0
Russian Federation	Tyumenskaya	1	0
Russian Federation	Volgogradskaya	1	0
Russian Federation	Voronezhskaya	1	0
Rwanda	Ville de Kigali	0.991856	0
Réunion	Réunion	0.0004	0
Saint Pierre and Miquelon	Saint Pierre and Miquelon	1	0
Sao Tome and Principe	São Tomé	0.582437	0
Saudi Arabia	Al Jawf	1	0
Saudi Arabia	Al Madinah	1	0
Saudi Arabia	Al Qasim	1	0
Saudi Arabia	Ar Riyad	1	0
Saudi Arabia	Ash Sharqiyah	0.406523	0
Saudi Arabia	Asir	1	0
Saudi Arabia	Ha'il	1	0
Saudi Arabia	Jizan	0.994698	0
Saudi Arabia	Makkah	0.011451	0
Saudi Arabia	Tabuk	1	0
Senegal	Dakar	0.000397499	0
Serbia	Beograd	0.996538	0
Serbia	Kosovo-Metohija	1	0
Seychelles	Grand Anse Praslin	0.99995	0
Seychelles	Pointe Larue	0.264295	0
Sierra Leone	Northern	0.828359	0
Slovakia	Kosicky kraj	1	0
Slovenia	Cerklje na Gorenjskem	1	0
Somalia	Banaadir	0.999567	0
Somalia	Woqooyi Galbeed	0.996527	0
South Africa	Eastern Cape	0.961075	0
South Africa	Free State	0.979139	0
South Africa	Gauteng	0.0212804	0
South Africa	Kwazulu-Natal	0.228684	0
South Africa	Limpopo	0.986662	0
South Africa	Mpumalanga	0.986882	0
South Africa	Northern Cape	0.996368	0
South Africa	Western Cape	0.569302	0
South Korea	Busan-gwangyeoksi	0.785035	0
South Korea	Chungcheongbuk-do	1	0
South Korea	Daegu-gwangyeoksi	0.982375	0
South Korea	Gwangju-gwangyeoksi	0.998974	0
South Korea	Gyeongsangbuk-do	1	0
South Korea	Gyeongsangnam-do	1	0
South Korea	Incheon-gwangyeoksi	0.528453	0
South Korea	Jeju-teukbyeoljachido	0.997267	0
South Korea	Jeollanam-do	1	0
South Korea	Seoul-teukbyeolsi	0.998397	0
South Korea	Ulsan-gwangyeoksi	0.970119	0
South Sudan	Central Equatoria	0.926376	0
Spain	Andalucía	0.0360187	0
Spain	Aragón	1	0
Spain	Asturias	1	0
Spain	Cantabria	1	0
Spain	Castilla y León	0.999469	0
Spain	Catalunya	0.0200977	0
Spain	Extremadura	0.999941	0
Spain	Galicia	1	0
Spain	Illes Balears	0.00812599	0
Spain	La Rioja	0.999953	0
Spain	Madrid	0.388	0
Spain	Melilla	0.895809	0
Spain	Murcia	0.821905	0
Spain	Navarra	0.989491	0
Spain	País Vasco	1	0
Spain	Valenciana	0.0120863	0
Sri Lanka	Basnahira	0.0571154	0
Sudan	Al Khartum	0.782231	0
Swaziland	Lubombo	0.998926	0
Sweden	Dalarnas	1	0
Sweden	Gotlands	1	0
Sweden	Jämtlands	1	0
Sweden	Jönköpings	1	0
Sweden	Kalmar	1	0
Sweden	Norrbottens	1	0
Sweden	Skåne	1	0
Sweden	Stockholms	1	0
Sweden	Värmlands	1	0
Sweden	Västerbottens	1	0
Sweden	Västernorrlands	1	0
Sweden	Västra Götalands	1	0
Sweden	Örebro	1	0
Sweden	Östergötlands	1	0
Switzerland	Bern	1	0
Switzerland	Genève	0.979272	0
Switzerland	Sankt Gallen	1	0
Switzerland	Ticino	1	0
Switzerland	Zürich	0.985885	0
Syria	Rif Dimashq	0.975929	0
Tajikistan	Region of Republican Subordination	1	0
Tanzania	Dar es Salaam	0.118187	0
Tanzania	Kilimanjaro	0.93034	0
Tanzania	Mjini Magharibi	0.844644	0
Tanzania	Mwanza	0.999299	0
The Former Yugoslav Republic of Macedonia	Ilinden	1	0
Timor-Leste	Timor-Leste	0.992769	0
Togo	Maritime	0.196413	0
Tunisia	Medenine	1	0
Tunisia	Tunis	0.319287	0
Turkey	Adana	1	0
Turkey	Ankara	1	0
Turkey	Antalya	1	0
Turkey	Denizli	1	0
Turkey	Diyarbakir	1	0
Turkey	Elazig	1	0
Turkey	Erzincan	1	0
Turkey	Erzurum	1	0
Turkey	Gaziantep	1	0
Turkey	Hatay	0.9994	0
Turkey	Istanbul	0.258015	0
Turkey	Izmir	0.709246	0
Turkey	Kahramanmaras	1	0
Turkey	Kayseri	1	0
Turkey	Konya	1	0
Turkey	Kütahya	1	0
Turkey	Malatya	1	0
Turkey	Mardin	1	0
Turkey	Mugla	1	0
Turkey	Mus	1	0
Turkey	Nevsehir	1	0
Turkey	Samsun	1	0
Turkey	Sanliurfa	1	0
Turkey	Sivas	1	0
Turkey	Trabzon	1	0
Turkmenistan	Ahal	0.99915	0
Uganda	Wakiso	0.200132	0
Ukraine	Chernihivska oblast	1	0
Ukraine	Dnipropetrovs'ka	0.998358	0
Ukraine	Ivano-Frankivs'ka	1	0
Ukraine	Kharkivs'ka	0.99995	0
Ukraine	Khersons'ka	1	0
Ukraine	Kyïv	0.999978	0
Ukraine	Kyïvs'ka	0.999823	0
Ukraine	L'vivs'ka	0.999998	0
Ukraine	Odeska oblast	1	0
Ukraine	Respublika Krym	0.999404	0
Ukraine	Zaporiz'ka	0.999223	0
United Arab Emirates	Abu Dhabi	0.936306	0
United Arab Emirates	Dubai	0.000201187	0
United Arab Emirates	Sharjah	0.999661	0
United Kingdom	England	1	0
United Kingdom	Northern Ireland	1	0
United Kingdom	Scotland	1	0
United Kingdom	Wales	1	0
United States	Alabama	0.004	0
United States	Alaska	1	0
United States	Arizona	0.104177	0
United States	Arkansas	0.64	0
United States	California	1	0
United States	Colorado	1	0
United States	Connecticut	0.768232	0
United States	Delaware	1	0
United States	Georgia	0.008	0
United States	Hawaii	0.000394932	0
United States	Idaho	1	0
United States	Illinois	0.6922	0
United States	Indiana	0.916	0
United States	Iowa	0.977049	0
United States	Kansas	0.94007	0
United States	Kentucky	0.984	0
United States	Louisiana	2.69943e-47	1
United States	Maine	1	0
United States	Maryland	0.748015	0
United States	Massachusetts	0.635518	0
United States	Michigan	0.876	0
United States	Minnesota	1	0
United States	Mississippi	1.78654e-07	1
United States	Missouri	0.94	0
United States	Montana	1	0
United States	Nebraska	0.956472	0
United States	Nevada	0.088	0
United States	New Hampshire	0.999659	0
United States	New Jersey	0.716	0
United States	New Mexico	0.947287	0
United States	New York	0.872	0
United States	North Carolina	0.304	0
United States	North Dakota	1	0
United States	Ohio	0.916	0
United States	Oklahoma	0.824	0
United States	Oregon	1	0
United States	Pennsylvania	0.972	0
United States	Rhode Island	0.752038	0
United States	South Carolina	0.004	0
United States	South Dakota	1	0
United States	Tennessee	0.632	0
United States	Utah	0.710008	0
United States	Vermont	1	0
United States	Virginia	0.468	0
United States	Washington	1	0
United States	West Virginia	1	0
United States	Wisconsin	1	0
United States	Wyoming	1	0
Uruguay	Canelones	0.0004	0
Uruguay	Maldonado	0.510382	0
Uzbekistan	Buxoro	1	0
Uzbekistan	Qoraqalpog'iston Respublikasi	1	0
Uzbekistan	Toshkent	1	0
Uzbekistan	Xorazm	1	0
Wallis and Futuna	Wallis and Futuna	0.978197	0
Yemen	Amanat Al-Asemah	0.995316	0
Zambia	Copperbelt	0.690649	0
Zambia	Lusaka	0.399785	0
Zambia	Southern	1	0
Zimbabwe	Harare	0.509641	0
Zimbabwe	Matebeleland North	0.943375	0
Afghanistan	Badakhshan	#N/A	#N/A
Afghanistan	Badghis	#N/A	#N/A
Afghanistan	Balkh	#N/A	#N/A
Afghanistan	Bamyan	#N/A	#N/A
Afghanistan	Farah	#N/A	#N/A
Afghanistan	Faryab	#N/A	#N/A
Afghanistan	Ghor	#N/A	#N/A
Afghanistan	Helmand	#N/A	#N/A
Afghanistan	Herat	#N/A	#N/A
Afghanistan	Kandahar	#N/A	#N/A
Afghanistan	Khost	#N/A	#N/A
Afghanistan	Kunduz	#N/A	#N/A
Afghanistan	Nangarhar	#N/A	#N/A
Afghanistan	Nimroz	#N/A	#N/A
Afghanistan	Uruzgan	#N/A	#N/A
Algeria	Adrar	#N/A	#N/A
Algeria	Annaba	#N/A	#N/A
Algeria	Batna	#N/A	#N/A
Algeria	Biskra	#N/A	#N/A
Algeria	Béchar	#N/A	#N/A
Algeria	Chlef	#N/A	#N/A
Algeria	El Bayadh	#N/A	#N/A
Algeria	El Oued	#N/A	#N/A
Algeria	Ghardaïa	#N/A	#N/A
Algeria	Illizi	#N/A	#N/A
Algeria	Jijel	#N/A	#N/A
Algeria	Laghouat	#N/A	#N/A
Algeria	Mascara	#N/A	#N/A
Algeria	Naama	#N/A	#N/A
Algeria	Sétif	#N/A	#N/A
Algeria	Tamanghasset	#N/A	#N/A
Algeria	Tiaret	#N/A	#N/A
Algeria	Tlemcen	#N/A	#N/A
Algeria	Tébessa	#N/A	#N/A
Angola	Bié	#N/A	#N/A
Angola	Malange	#N/A	#N/A
Angola	Moxico	#N/A	#N/A
Angola	Zaire	#N/A	#N/A
Armenia	Sirak	#N/A	#N/A
Azerbaijan	Bab<U+0259>k	#N/A	#N/A
Bangladesh	Rajshahi	#N/A	#N/A
Bangladesh	Rangpur	#N/A	#N/A
Belarus	Brestskaya	#N/A	#N/A
Belarus	Homyel'skaya	#N/A	#N/A
Belarus	Hrodzenskaya	#N/A	#N/A
Bermuda	Bermuda (*)	#N/A	#N/A
Bhutan	Bumthang	#N/A	#N/A
Bosnia and Herzegovina	Republika Srpska	#N/A	#N/A
Bulgaria	Plovdiv	#N/A	#N/A
Burkina Faso	Hautes-Bassins	#N/A	#N/A
Cambodia	Svaay Rieng	#N/A	#N/A
Cameroon	Adamaoua	#N/A	#N/A
Cameroon	Far North	#N/A	#N/A
Cameroon	North	#N/A	#N/A
Cameroon	West	#N/A	#N/A
Canada	Nunavut	#N/A	#N/A
Central African Republic	Ombella-Mpoko	#N/A	#N/A
China	Macao (*)	#N/A	#N/A
Cocos Islands	Cocos Islands (*)	#N/A	#N/A
Comoros	Anjouan	#N/A	#N/A
Comoros	Grande Comore	#N/A	#N/A
Comoros	Mohéli	#N/A	#N/A
Congo	Niari	#N/A	#N/A
Congo DRC	Haut-Lomami	#N/A	#N/A
Congo DRC	Haut-Uélé	#N/A	#N/A
Congo DRC	Ituri	#N/A	#N/A
Congo DRC	Kasaï Central	#N/A	#N/A
Congo DRC	Kasaï Oriental	#N/A	#N/A
Congo DRC	Lualaba	#N/A	#N/A
Congo DRC	Maniema	#N/A	#N/A
Congo DRC	Mongala	#N/A	#N/A
Congo DRC	Sankuru	#N/A	#N/A
Congo DRC	Sud-Kivu	#N/A	#N/A
Congo DRC	Sud-Ubangi	#N/A	#N/A
Congo DRC	Tanganyika	#N/A	#N/A
Congo DRC	Tshopo	#N/A	#N/A
Congo DRC	Tshuapa	#N/A	#N/A
Congo DRC	Équateur	#N/A	#N/A
Croatia	Osjecko-baranjska	#N/A	#N/A
Croatia	Primorsko-goranska	#N/A	#N/A
Czech Republic	Karlovarsky	#N/A	#N/A
Czech Republic	Pardubicky	#N/A	#N/A
Côte d'Ivoire	Bas-Sassandra	#N/A	#N/A
Côte d'Ivoire	Denguélé	#N/A	#N/A
Côte d'Ivoire	Montagnes	#N/A	#N/A
Côte d'Ivoire	Savanes	#N/A	#N/A
Côte d'Ivoire	Vallée du Bandama	#N/A	#N/A
Côte d'Ivoire	Yamoussoukro	#N/A	#N/A
Côte d'Ivoire	Zanzan	#N/A	#N/A
Egypt	Al Wadi al Jadid	#N/A	#N/A
Egypt	Matruh	#N/A	#N/A
Equatorial Guinea	Litoral	#N/A	#N/A
Estonia	Hiiumaa	#N/A	#N/A
Estonia	Saaremaa	#N/A	#N/A
Ethiopia	Afar	#N/A	#N/A
Ethiopia	Benshangul-Gumaz	#N/A	#N/A
Ethiopia	Dire Dawa	#N/A	#N/A
Ethiopia	Gambela Peoples	#N/A	#N/A
Ethiopia	Oromia	#N/A	#N/A
Ethiopia	Somali	#N/A	#N/A
Finland	Etelä-Karjala	#N/A	#N/A
Finland	Etelä-Savo	#N/A	#N/A
Finland	Satakunta	#N/A	#N/A
France	Basse-Normandie	#N/A	#N/A
France	Centre	#N/A	#N/A
France	Champagne-Ardenne	#N/A	#N/A
France	Franche-Comté	#N/A	#N/A
Gabon	Haut-Ogooué	#N/A	#N/A
Gabon	Nyanga	#N/A	#N/A
Gabon	Ogooué-Lolo	#N/A	#N/A
Gabon	Ogooué-Maritime	#N/A	#N/A
Gabon	Woleu-Ntem	#N/A	#N/A
Georgia	Imeret'i	#N/A	#N/A
Germany	Thüringen	#N/A	#N/A
Ghana	Ashanti	#N/A	#N/A
Ghana	Brong-Ahafo	#N/A	#N/A
Ghana	Northern	#N/A	#N/A
Ghana	Western	#N/A	#N/A
Gibraltar	Gibraltar (*)	#N/A	#N/A
Greece	Dytiki Ellada	#N/A	#N/A
Greece	Dytiki Makedonia	#N/A	#N/A
Greece	Ipeiros	#N/A	#N/A
Greece	Peloponnisos	#N/A	#N/A
Greece	Sterea Ellada	#N/A	#N/A
Greenland	Kommune Kujalleq	#N/A	#N/A
Greenland	Kommuneqarfik Sermersooq	#N/A	#N/A
Greenland	Qaasuitsup Kommunia	#N/A	#N/A
Guernsey	Guernsey (*)	#N/A	#N/A
Hungary	Hajdú-Bihar	#N/A	#N/A
Hungary	Zala	#N/A	#N/A
Iceland	Austurland	#N/A	#N/A
Iceland	Norðurland eystra	#N/A	#N/A
Iceland	Reykjavík	#N/A	#N/A
Iceland	Vestfirðir	#N/A	#N/A
India	Daman and Diu	#N/A	#N/A
India	Lakshadweep (*)	#N/A	#N/A
India	Meghalaya	#N/A	#N/A
India	Nagaland	#N/A	#N/A
India	Pondicherry	#N/A	#N/A
India	Tripura	#N/A	#N/A
Indonesia	Gorontalo	#N/A	#N/A
Indonesia	Maluku	#N/A	#N/A
Indonesia	Sulawesi Barat	#N/A	#N/A
Iran	Ardabil	#N/A	#N/A
Iran	Azarbayjan-e-Gharbi	#N/A	#N/A
Iran	Bushehr	#N/A	#N/A
Iran	Gilan	#N/A	#N/A
Iran	Golestan	#N/A	#N/A
Iran	Hamadan	#N/A	#N/A
Iran	Hormozgan	#N/A	#N/A
Iran	Ilam	#N/A	#N/A
Iran	Kerman	#N/A	#N/A
Iran	Kermanshah	#N/A	#N/A
Iran	Khorasan-e Janubi	#N/A	#N/A
Iran	Khorasan-e Shemali	#N/A	#N/A
Iran	Kohkiluyeh va Buyer Ahmad	#N/A	#N/A
Iran	Kordestan	#N/A	#N/A
Iran	Lorestan	#N/A	#N/A
Iran	Markazi	#N/A	#N/A
Iran	Mazandaran	#N/A	#N/A
Iran	Sistan va Baluchestan	#N/A	#N/A
Iran	Yazd	#N/A	#N/A
Iraq	Ninawá	#N/A	#N/A
Ireland	Ulster	#N/A	#N/A
Israel	Hefa	#N/A	#N/A
Israel	Tel-Aviv	#N/A	#N/A
Japan	Ibaraki	#N/A	#N/A
Japan	Nagano	#N/A	#N/A
Kazakhstan	Qostanay	#N/A	#N/A
Kazakhstan	Qyzylorda	#N/A	#N/A
Kazakhstan	Shyghys Qazaqstan	#N/A	#N/A
Kazakhstan	Soltüstik Qazaqstan	#N/A	#N/A
Kazakhstan	Zhambyl	#N/A	#N/A
Kenya	Baringo	#N/A	#N/A
Kenya	Isiolo	#N/A	#N/A
Kenya	Kajiado	#N/A	#N/A
Kenya	Kakamega	#N/A	#N/A
Kenya	Kilifi	#N/A	#N/A
Kenya	Kwale	#N/A	#N/A
Kenya	Laikipia	#N/A	#N/A
Kenya	Lamu	#N/A	#N/A
Kenya	Meru	#N/A	#N/A
Kenya	Nakuru	#N/A	#N/A
Kenya	Narok	#N/A	#N/A
Kenya	Trans Nzoia	#N/A	#N/A
Kenya	Turkana	#N/A	#N/A
Kenya	Wajir	#N/A	#N/A
Kiribati	Line Islands (*)	#N/A	#N/A
Kyrgyzstan	Osh	#N/A	#N/A
Libya	Al Butnan	#N/A	#N/A
Libya	Al Jabal al Akhd¸ar	#N/A	#N/A
Libya	Al Jabal al Gharbi	#N/A	#N/A
Libya	Al Kufrah	#N/A	#N/A
Libya	Banghazi	#N/A	#N/A
Libya	Ghat	#N/A	#N/A
Libya	Misratah	#N/A	#N/A
Libya	Sabha	#N/A	#N/A
Libya	Tarabulus	#N/A	#N/A
Lithuania	Kauno	#N/A	#N/A
Madagascar	Antsiranana	#N/A	#N/A
Madagascar	Fianarantsoa	#N/A	#N/A
Madagascar	Mahajanga	#N/A	#N/A
Madagascar	Toamasina	#N/A	#N/A
Madagascar	Toliara	#N/A	#N/A
Malawi	Likoma	#N/A	#N/A
Malawi	Machinga	#N/A	#N/A
Malawi	Mangochi	#N/A	#N/A
Malawi	Rumphi	#N/A	#N/A
Malaysia	Melaka	#N/A	#N/A
Malaysia	Wilayah Persekutuan Labuan (*)	#N/A	#N/A
Mali	Kidal	#N/A	#N/A
Mauritania	Dakhlet Nouâdhibou	#N/A	#N/A
Mauritania	Hodh ech Chargui	#N/A	#N/A
Mauritania	Tiris Zemmour	#N/A	#N/A
Mauritius	Rodrigues Island	#N/A	#N/A
Monaco	Monaco (*)	#N/A	#N/A
Mongolia	Bayan-Ölgiy	#N/A	#N/A
Mongolia	Dornod	#N/A	#N/A
Mongolia	Dzavhan	#N/A	#N/A
Mongolia	Govi-Altay	#N/A	#N/A
Mongolia	Hovd	#N/A	#N/A
Mongolia	Hövsgöl	#N/A	#N/A
Mongolia	Sühbaatar	#N/A	#N/A
Mongolia	Uvs	#N/A	#N/A
Mongolia	Ömnögovi	#N/A	#N/A
Morocco	Guelmim-Es Smara	#N/A	#N/A
Morocco	Meknès-Tafilalet	#N/A	#N/A
Morocco	Taza-Al Hoceima-Taounate	#N/A	#N/A
Mozambique	Niassa	#N/A	#N/A
Myanmar	Ayeyarwady	#N/A	#N/A
Namibia	Karas	#N/A	#N/A
Namibia	Kavango East	#N/A	#N/A
Namibia	Oshana	#N/A	#N/A
Namibia	Zambezi	#N/A	#N/A
Nauru	Yaren (*)	#N/A	#N/A
Nepal	Bheri	#N/A	#N/A
Nepal	Gandaki	#N/A	#N/A
Nepal	Janakpur	#N/A	#N/A
Nepal	Koshi	#N/A	#N/A
Nepal	Lumbini	#N/A	#N/A
Nepal	Mechi	#N/A	#N/A
Nepal	Narayani	#N/A	#N/A
Nepal	Seti	#N/A	#N/A
Netherlands	Drenthe	#N/A	#N/A
Netherlands	Noord-Brabant	#N/A	#N/A
New Zealand	Chatham Islands Territory	#N/A	#N/A
Niger	Agadez	#N/A	#N/A
Niger	Tahoua	#N/A	#N/A
Niger	Zinder	#N/A	#N/A
Nigeria	Adamawa	#N/A	#N/A
Nigeria	Akwa Ibom	#N/A	#N/A
Nigeria	Bauchi	#N/A	#N/A
Nigeria	Borno	#N/A	#N/A
Nigeria	Delta	#N/A	#N/A
Nigeria	Edo	#N/A	#N/A
Nigeria	Imo	#N/A	#N/A
Nigeria	Kaduna	#N/A	#N/A
Nigeria	Kwara	#N/A	#N/A
Nigeria	Ondo	#N/A	#N/A
Nigeria	Oyo	#N/A	#N/A
Nigeria	Plateau	#N/A	#N/A
Nigeria	Sokoto	#N/A	#N/A
Norfolk Island	Norfolk Island (*)	#N/A	#N/A
Norway	Oppland	#N/A	#N/A
Norway	Svalbard	#N/A	#N/A
Norway	Sør-Trøndelag	#N/A	#N/A
Norway	Telemark	#N/A	#N/A
Norway	Østfold	#N/A	#N/A
Oman	Al Wustá	#N/A	#N/A
Oman	Musandam	#N/A	#N/A
Pakistan	Northern Areas	#N/A	#N/A
Poland	Lubelskie	#N/A	#N/A
Poland	Lubuskie	#N/A	#N/A
Poland	Warminsko-mazurskie	#N/A	#N/A
Portugal	Bragança	#N/A	#N/A
Portugal	Vila Real	#N/A	#N/A
Portugal	Viseu	#N/A	#N/A
Romania	Arad	#N/A	#N/A
Romania	Bacau	#N/A	#N/A
Romania	Bihor	#N/A	#N/A
Romania	Bucuresti	#N/A	#N/A
Romania	Dolj	#N/A	#N/A
Romania	Maramures	#N/A	#N/A
Romania	Mures	#N/A	#N/A
Romania	Suceava	#N/A	#N/A
Russian Federation	Altay	#N/A	#N/A
Russian Federation	Amurskaya	#N/A	#N/A
Russian Federation	Bryanskaya	#N/A	#N/A
Russian Federation	Buryatiya	#N/A	#N/A
Russian Federation	Chechenskaya	#N/A	#N/A
Russian Federation	Chukotskiy	#N/A	#N/A
Russian Federation	Chuvashskaya	#N/A	#N/A
Russian Federation	Dagestan	#N/A	#N/A
Russian Federation	Ingushskaya	#N/A	#N/A
Russian Federation	Ivanovskaya	#N/A	#N/A
Russian Federation	Kabardino-Balkarskaya	#N/A	#N/A
Russian Federation	Kalmykiya	#N/A	#N/A
Russian Federation	Kaluzhskaya	#N/A	#N/A
Russian Federation	Kamchatskiy	#N/A	#N/A
Russian Federation	Kareliya	#N/A	#N/A
Russian Federation	Khakasiya	#N/A	#N/A
Russian Federation	Kirovskaya	#N/A	#N/A
Russian Federation	Komi	#N/A	#N/A
Russian Federation	Kurganskaya	#N/A	#N/A
Russian Federation	Lipetskaya	#N/A	#N/A
Russian Federation	Mariy El	#N/A	#N/A
Russian Federation	Mordoviya	#N/A	#N/A
Russian Federation	Nenetskiy	#N/A	#N/A
Russian Federation	Penzenskaya	#N/A	#N/A
Russian Federation	Pskovskaya oblast'	#N/A	#N/A
Russian Federation	Sakha	#N/A	#N/A
Russian Federation	Severnaya Osetiya	#N/A	#N/A
Russian Federation	Tambovskaya	#N/A	#N/A
Russian Federation	Tomskaya	#N/A	#N/A
Russian Federation	Tyva	#N/A	#N/A
Russian Federation	Udmurtskaya	#N/A	#N/A
Russian Federation	Ul'yanovskaya	#N/A	#N/A
Russian Federation	Vologodskaya	#N/A	#N/A
Russian Federation	Yamalo-Nenentskiy	#N/A	#N/A
Russian Federation	Yaroslavskaya	#N/A	#N/A
Russian Federation	Zabaykal'skiy	#N/A	#N/A
Rwanda	Ouest	#N/A	#N/A
Sao Tome and Principe	Príncipe	#N/A	#N/A
Saudi Arabia	Al Bahah	#N/A	#N/A
Saudi Arabia	Al Hudud ash Shamaliyah	#N/A	#N/A
Saudi Arabia	Najran	#N/A	#N/A
Senegal	Ziguinchor	#N/A	#N/A
Serbia	Nisava	#N/A	#N/A
Slovakia	Banskobystricky kraj	#N/A	#N/A
Slovakia	Bratislavsky kraj	#N/A	#N/A
Slovakia	Presovsky kraj	#N/A	#N/A
Slovenia	Hoce-Slivnica	#N/A	#N/A
Somalia	Bari	#N/A	#N/A
Somalia	Jubbada Hoose	#N/A	#N/A
Somalia	Mudug	#N/A	#N/A
Somalia	Nugaal	#N/A	#N/A
South Africa	North-West	#N/A	#N/A
South Korea	Gangwon-do	#N/A	#N/A
South Korea	Jeollabuk-do	#N/A	#N/A
South Sudan	Western Bahr El Ghazal	#N/A	#N/A
Sri Lanka	Dakunu	#N/A	#N/A
Sri Lanka	Madhyama	#N/A	#N/A
Sri Lanka	Negenahira	#N/A	#N/A
Sudan	Al Ba<U+1E29>r al A<U+1E29>mar	#N/A	#N/A
Sudan	An Nil al Azraq	#N/A	#N/A
Sudan	Ash Shamaliyah	#N/A	#N/A
Sudan	Gharb Darfur	#N/A	#N/A
Sudan	Janub Darfur	#N/A	#N/A
Sudan	Janub Kurdufan	#N/A	#N/A
Sudan	Kassala	#N/A	#N/A
Sudan	Shamal Darfur	#N/A	#N/A
Sudan	Shamal Kurdufan	#N/A	#N/A
Sudan	Sharq Darfur	#N/A	#N/A
Sudan	Zalingei	#N/A	#N/A
Sweden	Blekinge	#N/A	#N/A
Sweden	Hallands	#N/A	#N/A
Sweden	Kronobergs	#N/A	#N/A
Sweden	Södermanlands	#N/A	#N/A
Sweden	Västmanlands	#N/A	#N/A
Switzerland	Wallis	#N/A	#N/A
Syria	Al Hasakah	#N/A	#N/A
Syria	Al Ladhiqiyah	#N/A	#N/A
Tajikistan	Khatlon	#N/A	#N/A
Tajikistan	Sughd	#N/A	#N/A
Tanzania	Arusha	#N/A	#N/A
Tanzania	Dodoma	#N/A	#N/A
Tanzania	Iringa	#N/A	#N/A
Tanzania	Kagera	#N/A	#N/A
Tanzania	Kigoma	#N/A	#N/A
Tanzania	Kusini Pemba	#N/A	#N/A
Tanzania	Lindi	#N/A	#N/A
Tanzania	Mara	#N/A	#N/A
Tanzania	Mbeya	#N/A	#N/A
Tanzania	Mtwara	#N/A	#N/A
Tanzania	Pwani	#N/A	#N/A
Tanzania	Rukwa	#N/A	#N/A
Tanzania	Ruvuma	#N/A	#N/A
Tanzania	Tabora	#N/A	#N/A
Tanzania	Tanga	#N/A	#N/A
The Former Yugoslav Republic of Macedonia	Struga	#N/A	#N/A
Tunisia	Gabès	#N/A	#N/A
Tunisia	Gafsa	#N/A	#N/A
Tunisia	Jendouba	#N/A	#N/A
Tunisia	Monastir	#N/A	#N/A
Tunisia	Sfax	#N/A	#N/A
Tunisia	Sousse	#N/A	#N/A
Tunisia	Tozeur	#N/A	#N/A
Turkey	Adiyaman	#N/A	#N/A
Turkey	Agri	#N/A	#N/A
Turkey	Amasya	#N/A	#N/A
Turkey	Balikesir	#N/A	#N/A
Turkey	Batman	#N/A	#N/A
Turkey	Bingöl	#N/A	#N/A
Turkey	Bursa	#N/A	#N/A
Turkey	Eskisehir	#N/A	#N/A
Turkey	Igdir	#N/A	#N/A
Turkey	Isparta	#N/A	#N/A
Turkey	Kars	#N/A	#N/A
Turkey	Kastamonu	#N/A	#N/A
Turkey	Kocaeli	#N/A	#N/A
Turkey	Siirt	#N/A	#N/A
Turkey	Sinop	#N/A	#N/A
Turkey	Sirnak	#N/A	#N/A
Turkey	Tekirdag	#N/A	#N/A
Turkey	Tokat	#N/A	#N/A
Turkey	Usak	#N/A	#N/A
Turkey	Van	#N/A	#N/A
Turkey	Zonguldak	#N/A	#N/A
Turkey	Çanakkale	#N/A	#N/A
Turkmenistan	Balkan	#N/A	#N/A
Turkmenistan	Dasoguz	#N/A	#N/A
Turkmenistan	Lebap	#N/A	#N/A
Turkmenistan	Mary	#N/A	#N/A
Tuvalu	Funafuti (*)	#N/A	#N/A
Uganda	Arua	#N/A	#N/A
Uganda	Kasese	#N/A	#N/A
Uganda	Masindi	#N/A	#N/A
Ukraine	Vinnytska oblast	#N/A	#N/A
Ukraine	Zakarpats'ka	#N/A	#N/A
United Arab Emirates	Ras al-Khaimah	#N/A	#N/A
Uzbekistan	Andijon	#N/A	#N/A
Uzbekistan	Farg'ona	#N/A	#N/A
Uzbekistan	Namangan	#N/A	#N/A
Uzbekistan	Navoiy	#N/A	#N/A
Uzbekistan	Qashqadaryo	#N/A	#N/A
Uzbekistan	Samarqand	#N/A	#N/A
Uzbekistan	Surxondaryo	#N/A	#N/A
Yemen	Adan	#N/A	#N/A
Yemen	Al <U+1E28>udaydah	#N/A	#N/A
Yemen	Al Mahrah	#N/A	#N/A
Yemen	H¸ad¸ramawt	#N/A	#N/A
Yemen	Shabwah	#N/A	#N/A
Yemen	Ta‘izz	#N/A	#N/A
Zambia	Eastern	#N/A	#N/A
Zambia	Luapula	#N/A	#N/A
Zambia	North-Western	#N/A	#N/A
Zambia	Northern	#N/A	#N/A
Zimbabwe	Mashonaland West	#N/A	#N/A

## Sheet: Table S2B Data
Country	Spatial unit name	Probability of no onward spread following ZIKV importation	Significant after Bonferroni correction
Afghanistan	Kabul	1	0
Albania	Durrës	0.999921	0
Algeria	Alger	0.852228	0
Algeria	Béjaïa	1	0
Algeria	Constantine	1	0
Algeria	Oran	0.999996	0
Algeria	Ouargla	1	0
Algeria	Tindouf	1	0
Angola	Benguela	1	0
Angola	Cabinda	0.989692	0
Angola	Cuando-Cubango	1	0
Angola	Cunene	1	0
Angola	Huambo	1	0
Angola	Huíla	1	0
Angola	Luanda	1.03482e-25	1
Angola	Lunda Sul	0.999988	0
Angola	Namibe	1	0
Armenia	Armavir	1	0
Australia	Australian Capital Territory	1	0
Australia	New South Wales	1	0
Australia	Northern Territory	0.966847	0
Australia	Queensland	1	0
Australia	South Australia	1	0
Australia	Tasmania	1	0
Australia	Victoria	1	0
Australia	Western Australia	0.99063	0
Austria	Kärnten	1	0
Austria	Niederösterreich	0.998838	0
Austria	Oberösterreich	1	0
Austria	Salzburg	1	0
Austria	Steiermark	1	0
Austria	Tirol	1	0
Azerbaijan	Azerbaijan	1	0
Azores	Região Autónoma dos Açores	1	0
Bahrain	Al Mu<U+1E29>arraq	0.978577	0
Bangladesh	Barisal	1	0
Bangladesh	Chittagong	0.993609	0
Bangladesh	Dhaka	0.399187	0
Bangladesh	Khulna	1	0
Bangladesh	Sylhet	1	0
Belarus	Minskaya	1	0
Belgium	Vlaamse Gewest	1	0
Belgium	Wallonne	1	0
Benin	Littoral	0.685144	0
Bhutan	Paro	1	0
Bosnia and Herzegovina	Federacija Bosna i Hercegovina	1	0
Botswana	Chobe	1	0
Botswana	Gaborone	1	0
Botswana	North-East	1	0
Botswana	North-West	1	0
Brunei Darussalam	Brunei-Muara	0.901784	0
Bulgaria	Burgas	1	0
Bulgaria	Sofija-Grad	1	0
Bulgaria	Varna	1	0
Burkina Faso	Centre	0.905521	0
Burundi	Bujumbura Mairie	1	0
Cambodia	Krong Preah Sihanouk	0.999941	0
Cambodia	Phnom Penh	0.898411	0
Cambodia	Siem Reab	0.954683	0
Cameroon	Centre	0.938729	0
Cameroon	Littoral	0.706335	0
Canada	Alberta	1	0
Canada	British Columbia	1	0
Canada	Manitoba	1	0
Canada	New Brunswick	1	0
Canada	Newfoundland and Labrador	1	0
Canada	Northwest Territories	1	0
Canada	Nova Scotia	1	0
Canada	Ontario	1	0
Canada	Prince Edward Island	1	0
Canada	Quebec	1	0
Canada	Saskatchewan	1	0
Canada	Yukon Territory	1	0
Canarias	Canarias	1	0
Central African Republic	Bangui	0.992802	0
Chad	Ville de Ndjamena	0.957394	0
Chile	Aisén del General Carlos Ibáñez del Campo	1	0
Chile	Antofagasta	1	0
Chile	Araucanía	1	0
Chile	Arica y Parinacota	1	0
Chile	Atacama	1	0
Chile	Bío-Bío	1	0
Chile	Coquimbo	1	0
Chile	Los Lagos	1	0
Chile	Los Ríos	1	0
Chile	Magallanes	1	0
Chile	Región Metropolitana de Santiago	1	0
Chile	Tarapacá	1	0
Chile	Valparaíso	1	0
China	Anhui	0.999925	0
China	Beijing	0.964177	0
China	Chongqing	0.996898	0
China	Fujian	0.673826	0
China	Gansu	1	0
China	Guangdong	0.0137014	0
China	Guangxi	0.941941	0
China	Guizhou	1	0
China	Hainan	0.950275	0
China	Hebei	1	0
China	Heilongjiang	1	0
China	Henan	1	0
China	Hong Kong	0.0010217	0
China	Hubei	0.989537	0
China	Hunan	0.991097	0
China	Jiangsu	0.999689	0
China	Jiangxi	0.999725	0
China	Jilin	1	0
China	Liaoning	1	0
China	Nei Mongol	1	0
China	Ningxia	1	0
China	Qinghai	1	0
China	Shaanxi	1	0
China	Shandong	1	0
China	Shanghai	0.767547	0
China	Shanxi	1	0
China	Sichuan	0.96076	0
China	Taiwan	0.00129884	0
China	Tianjin	0.999944	0
China	Xinjiang	1	0
China	Xizang	1	0
China	Yunnan	1	0
China	Zhejiang	0.903639	0
Christmas Island	Christmas Island	0.999935	0
Congo	Pointe-Noire	0.649783	0
Congo	Pool	0.0382375	0
Congo DRC	Haut-Katanga	0.999345	0
Congo DRC	Kinshasa	0.00794701	0
Congo DRC	Nord-Kivu	1	0
Cook Islands	Cook Islands	0.999966	0
Croatia	Dubrovacko-neretvanska	1	0
Croatia	Istarska	0.999971	0
Croatia	Splitsko-dalmatinska	1	0
Croatia	Zadarska	1	0
Croatia	Zagrebacka	1	0
Cyprus	Larnaka	0.812676	0
Cyprus	Lefkosia	0.998434	0
Cyprus	Pafos	0.997156	0
Czech Republic	Jihomoravský	1	0
Czech Republic	Moravskoslexský	1	0
Czech Republic	Praha	0.999557	0
Côte d'Ivoire	Abidjan	0.219313	0
Denmark	Hovedstaden	1	0
Denmark	Midtjylland	1	0
Denmark	Nordjylland	1	0
Denmark	Syddanmark	1	0
Djibouti	Djibouti	0.89176	0
Egypt	Al Bahr al Ahmar	1	0
Egypt	Al Iskandariyah	0.987759	0
Egypt	Al Qahirah	0.641373	0
Egypt	Aswan	0.999961	0
Egypt	Janub Sina'	1	0
Egypt	Qina	0.999998	0
Equatorial Guinea	Bioko Norte	0.0982155	0
Eritrea	Maakel	0.999768	0
Estonia	Harjumaa	1	0
Estonia	Tartumaa	1	0
Ethiopia	Addis Ababa	1	0
Ethiopia	Amhara	1	0
Ethiopia	Southern Nations Nationalities and Peoples	1	0
Ethiopia	Tigrai	1	0
Falkland Islands	Falkland Islands	1	0
Faroe Islands	Faroe Islands	1	0
Finland	Ahvenanmaan maakunta	1	0
Finland	Kainuu	1	0
Finland	Keski-Suomi	1	0
Finland	Lappi	1	0
Finland	Pirkanmaa	1	0
Finland	Pohjanmaa	1	0
Finland	Pohjois-Karjala	1	0
Finland	Pohjois-Pohjanmaa	1	0
Finland	Pohjois-Savo	1	0
Finland	Uusimaa	1	0
Finland	Varsinais-Suomi	1	0
France	Alsace	1	0
France	Aquitaine	1	0
France	Auvergne	1	0
France	Bretagne	1	0
France	Corse	0.996083	0
France	Languedoc-Roussillon	0.953776	0
France	Limousin	1	0
France	Lorraine	1	0
France	Midi-Pyrénées	1	0
France	Nord-Pas-de-Calais	1	0
France	Pays de la Loire	1	0
France	Picardie	1	0
France	Poitou-Charentes	1	0
France	Provence-Alpes-Côte d'Azur	0.868106	0
France	Rhône-Alpes	1	0
France	Île-de-France	1	0
French Polynesia	French Polynesia	0.015172	0
Gabon	Estuaire	0.0814865	0
Gambia	Western	0.914872	0
Georgia	Ajaria	1	0
Georgia	T'bilisi	0.999975	0
Germany	Baden-Württemberg	1	0
Germany	Bayern	1	0
Germany	Berlin	1	0
Germany	Brandenburg	1	0
Germany	Bremen	1	0
Germany	Hamburg	1	0
Germany	Hessen	1	0
Germany	Mecklenburg-Vorpommern	1	0
Germany	Niedersachsen	1	0
Germany	Nordrhein-Westfalen	1	0
Germany	Rheinland-Pfalz	1	0
Germany	Saarland	1	0
Germany	Sachsen	1	0
Germany	Schleswig-Holstein	1	0
Ghana	Greater Accra	0.0964168	0
Greece	Anatoliki Makedonia Kai Thraki	1	0
Greece	Attiki	0.324932	0
Greece	Ionia Nisia	1	0
Greece	Kentriki Makedonia	0.92658	0
Greece	Kriti	0.991782	0
Greece	Notio Aigaio	0.999688	0
Greece	Thessalia	0.999895	0
Greece	Voreio Aigaio	1	0
Greenland	Qeqqata Kommunia	1	0
Guam	Guam	0.320732	0
Guinea	Conakry	0.932531	0
Hungary	Budapest	1	0
Iceland	Suðurne	1	0
India	Andaman and Nicobar Islands	0.999946	0
India	Andhra Pradesh	0.985468	0
India	Assam	0.999885	0
India	Bihar	0.994913	0
India	Chandigarh	0.9997	0
India	Chhattisgarh	0.999668	0
India	Delhi	0.958437	0
India	Goa	0.14276	0
India	Gujarat	0.947616	0
India	Himachal Pradesh	1	0
India	Jammu and Kashmir	1	0
India	Jharkhand	0.999941	0
India	Karnataka	0.324688	0
India	Kerala	0.189449	0
India	Madhya Pradesh	0.994703	0
India	Maharashtra	7.78808e-05	0
India	Manipur	1	0
India	Mizoram	1	0
India	Orissa	0.995856	0
India	Punjab	0.999496	0
India	Rajasthan	0.994796	0
India	Tamil Nadu	0.283613	0
India	Telangana	0.51323	0
India	Uttar Pradesh	0.981	0
India	Uttaranchal	0.999503	0
India	West Bengal	0.896988	0
Indonesia	Aceh	0.99979	0
Indonesia	Bali	0.117	0
Indonesia	Bangka Belitung	0.99977	0
Indonesia	Banten	1.41781e-10	1
Indonesia	Bengkulu	1	0
Indonesia	Jakarta Raya	0.996991	0
Indonesia	Jawa Barat	0.996503	0
Indonesia	Jawa Tengah	0.911547	0
Indonesia	Jawa Timur	0.626328	0
Indonesia	Kalimantan Barat	0.995846	0
Indonesia	Kalimantan Selatan	0.928158	0
Indonesia	Kalimantan Tengah	0.999956	0
Indonesia	Kalimantan Timur	0.977165	0
Indonesia	Kalimantan Utara	0.999726	0
Indonesia	Kepulauan Riau	0.984234	0
Indonesia	Lampung	0.997348	0
Indonesia	Maluku Utara	1	0
Indonesia	Nusa Tenggara Barat	0.983734	0
Indonesia	Nusa Tenggara Timur	0.999921	0
Indonesia	Papua	1	0
Indonesia	Papua Barat	1	0
Indonesia	Riau	0.979638	0
Indonesia	Sulawesi Selatan	0.984027	0
Indonesia	Sulawesi Tengah	1	0
Indonesia	Sulawesi Tenggara	0.999973	0
Indonesia	Sulawesi Utara	0.992422	0
Indonesia	Sumatera Barat	1	0
Indonesia	Sumatera Selatan	0.973106	0
Indonesia	Sumatera Utara	0.907635	0
Indonesia	Yogyakarta	0.874597	0
Iran	Azarbayjan-e-Sharqi	1	0
Iran	Esfahan	1	0
Iran	Fars	1	0
Iran	Khorasan-e Razavi	1	0
Iran	Khuzestan	1	0
Iran	Tehran	0.999126	0
Iraq	Al Basrah	0.999998	0
Iraq	An Najaf	1	0
Iraq	Arbil	1	0
Iraq	As Sulaymaniyah	1	0
Iraq	Baghdad	0.999935	0
Ireland	Connaught	1	0
Ireland	Leinster	1	0
Ireland	Munster	1	0
Isle of Man	Isle of Man	1	0
Israel	HaDarom	0.999971	0
Israel	HaMerkaz	0.000575304	0
Italy	Abruzzo	0.993417	0
Italy	Calabria	0.929016	0
Italy	Campania	0.529451	0
Italy	Emilia-Romagna	0.591884	0
Italy	Friuli-Venezia Giulia	0.999956	0
Italy	Lazio	0.0566993	0
Italy	Liguria	1	0
Italy	Lombardia	0.863109	0
Italy	Marche	0.989608	0
Italy	Piemonte	0.999489	0
Italy	Puglia	0.636436	0
Italy	Sardegna	0.880764	0
Italy	Sicilia	0.57811	0
Italy	Toscana	0.906899	0
Italy	Trentino-Alto Adige	1	0
Italy	Umbria	0.999237	0
Italy	Veneto	0.991637	0
Japan	Aiti	0.674609	0
Japan	Akita	1	0
Japan	Aomori	1	0
Japan	Ehime	0.988434	0
Japan	Hirosima	0.872584	0
Japan	Hokkaidô	1	0
Japan	Hukuoka	0.946625	0
Japan	Hukusima	1	0
Japan	Hyôgo	0.603408	0
Japan	Isikawa	0.999546	0
Japan	Iwate	1	0
Japan	Kagawa	0.995431	0
Japan	Kagosima	0.992442	0
Japan	Kumamoto	0.960444	0
Japan	Kôti	0.999745	0
Japan	Miyagi	1	0
Japan	Miyazaki	0.987022	0
Japan	Nagasaki	0.997149	0
Japan	Niigata	1	0
Japan	Okayama	0.992901	0
Japan	Okinawa	0.624668	0
Japan	Saga	1	0
Japan	Simane	0.997158	0
Japan	Sizuoka	1	0
Japan	Tiba	0.0628338	0
Japan	Tokusima	0.99191	0
Japan	Tottori	0.999859	0
Japan	Toyama	0.999984	0
Japan	Tôkyô	0.697122	0
Japan	Wakayama	1	0
Japan	Yamagata	1	0
Japan	Yamaguti	0.998683	0
Japan	Ôita	0.999929	0
Japan	Ôsaka	0.717399	0
Jersey	Jersey	1	0
Jordan	Al 'Aqaba	1	0
Jordan	Amman	0.690292	0
Kazakhstan	Almaty	1	0
Kazakhstan	Aqmola	1	0
Kazakhstan	Aqtöbe	1	0
Kazakhstan	Atyrau	1	0
Kazakhstan	Batys Qazaqstan	1	0
Kazakhstan	Mangghystau	1	0
Kazakhstan	Ongtüstik Qazaqstan	1	0
Kazakhstan	Pavlodar	1	0
Kazakhstan	Qaraghandy	1	0
Kenya	Kisumu	1	0
Kenya	Mombasa	0.994974	0
Kenya	Nairobi City	1	0
Kenya	Uasin Gishu	1	0
Kiribati	Gilbert Islands	0.945285	0
Kuwait	Al Farwaniyah	0.992184	0
Kyrgyzstan	Chü	1	0
Latvia	Marupe	1	0
Lebanon	Mont-Liban	0.0212355	0
Lesotho	Maseru	1	0
Liberia	Margibi	0.903194	0
Libya	Al Jifarah	0.99643	0
Lithuania	Klaipedos	1	0
Lithuania	Vilniaus	1	0
Luxembourg	Luxembourg	1	0
Madagascar	Antananarivo	1	0
Madeira	Região Autónoma da Madeira	1	0
Malawi	Blantyre	0.952835	0
Malawi	Lilongwe	0.969157	0
Malaysia	Kedah	0.907275	0
Malaysia	Kelantan	0.857071	0
Malaysia	Pahang	0.987943	0
Malaysia	Perak	0.954909	0
Malaysia	Pulau Pinang	0.645555	0
Malaysia	Terengganu	0.984969	0
Mali	Bamako	0.89866	0
Malta	Malta	0.768257	0
Mauritania	Nouakchott	0.680657	0
Mauritius	Mauritius	6.83164e-09	1
Mayotte	Mayotte	0.970128	0
Moldova	Chisinau	1	0
Mongolia	Ulaanbaatar	1	0
Montenegro	Kotor	1	0
Montenegro	Podgorica	1	0
Morocco	Chaouia-Ouardigha	0.507105	0
Morocco	Fès-Boulemane	1	0
Morocco	L'Oriental	1	0
Morocco	Laâyoune-Boujdour-Sakia el Hamra	1	0
Morocco	Marrakech-Tensift-Al Haouz	0.940337	0
Morocco	Oued ed Dahab-Lagouira	1	0
Morocco	Rabat-Salé-Zemmour-Zaer	0.975303	0
Morocco	Souss-Massa-Drâa	0.999989	0
Morocco	Tanger-Tétouan	0.998402	0
Mozambique	Cabo Delgado	0.742898	0
Mozambique	Inhambane	0.99141	0
Mozambique	Manica	0.994133	0
Mozambique	Maputo	0.0308558	0
Mozambique	Nampula	0.52862	0
Mozambique	Sofala	0.963697	0
Mozambique	Tete	0.954527	0
Mozambique	Zambézia	0.999552	0
Myanmar	Kachin	0.999861	0
Myanmar	Kayah	0.999998	0
Myanmar	Mandalay	0.99896	0
Myanmar	Mon	0.999972	0
Myanmar	Nay Pyi Taw	0.998486	0
Myanmar	Rakhine	0.998493	0
Myanmar	Sagaing	0.997861	0
Myanmar	Shan	0.999851	0
Myanmar	Tanintharyi	0.998687	0
Namibia	Erongo	1	0
Namibia	Khomas	0.893009	0
Nepal	Bagmati	1	0
Netherlands	Limburg	1	0
Netherlands	Noord-Holland	1	0
Netherlands	Zuid-Holland	1	0
New Zealand	Auckland	1	0
New Zealand	Bay of Plenty	1	0
New Zealand	Canterbury	1	0
New Zealand	Gisborne	1	0
New Zealand	Hawke's Bay	1	0
New Zealand	Manawatu-Wanganui	1	0
New Zealand	Marlborough	1	0
New Zealand	Nelson City	1	0
New Zealand	Niue	0.998548	0
New Zealand	Northland	1	0
New Zealand	Otago	1	0
New Zealand	Southland	1	0
New Zealand	Taranaki	1	0
New Zealand	Waikato	1	0
New Zealand	Wellington	1	0
New Zealand	West Coast	1	0
Niger	Tillabéri	0.997026	0
Nigeria	Abuja Capital Territory	0.457497	0
Nigeria	Cross River	1	0
Nigeria	Enugu	0.999806	0
Nigeria	Kano	0.99896	0
Nigeria	Lagos	0.000586471	0
Nigeria	Rivers	0.884749	0
North Korea	Pyongyang-si	1	0
Northern Mariana Islands	Northern Mariana Islands	0.938922	0
Norway	Akershus	1	0
Norway	Finnmark	1	0
Norway	Hordaland	1	0
Norway	Møre og Romsdal	1	0
Norway	Nord-Trøndelag	1	0
Norway	Nordland	1	0
Norway	Rogaland	1	0
Norway	Sogn og Fjordane	1	0
Norway	Troms	1	0
Norway	Vest-Agder	1	0
Norway	Vestfold	1	0
Oman	Masqat	0.824152	0
Oman	Z¸ufar	0.998995	0
Pakistan	Baluchistan	1	0
Pakistan	North-West Frontier	1	0
Pakistan	Punjab	0.992579	0
Pakistan	Sind	0.885486	0
Poland	Dolnoslaskie	0.999995	0
Poland	Kujawsko-pomorskie	1	0
Poland	Lódzkie	1	0
Poland	Malopolskie	1	0
Poland	Mazowieckie	1	0
Poland	Podkarpackie	1	0
Poland	Pomorskie	1	0
Poland	Slaskie	0.999934	0
Poland	Wielkopolskie	0.999995	0
Poland	Zachodniopomorskie	1	0
Portugal	Faro	1	0
Portugal	Lisboa	1	0
Portugal	Porto	1	0
Qatar	Ad Daw<U+1E29>ah	0.95327	0
Romania	Cluj	1	0
Romania	Constanta	1	0
Romania	Iasi	1	0
Romania	Ilfov	1	0
Romania	Satu Mare	1	0
Romania	Sibiu	1	0
Romania	Timis	0.999998	0
Russian Federation	Altayskiy	1	0
Russian Federation	Arkhangel'skaya	1	0
Russian Federation	Astrakhanskaya	0.999998	0
Russian Federation	Bashkortostan	1	0
Russian Federation	Belgorodskaya	1	0
Russian Federation	Chelyabinskaya	1	0
Russian Federation	Irkutskaya	1	0
Russian Federation	Kaliningradskaya	1	0
Russian Federation	Kemerovskaya	1	0
Russian Federation	Khabarovskiy	1	0
Russian Federation	Khanty-Mansiyskiy	1	0
Russian Federation	Krasnodyarskiy	1	0
Russian Federation	Krasnoyarskiy	1	0
Russian Federation	Kurskaya	1	0
Russian Federation	Magadanskaya	1	0
Russian Federation	Moskovskaya	1	0
Russian Federation	Moskva	1	0
Russian Federation	Murmanskaya	1	0
Russian Federation	Nizhegorodskaya	1	0
Russian Federation	Novosibirskaya	1	0
Russian Federation	Omskaya	1	0
Russian Federation	Orenburgskaya	1	0
Russian Federation	Permskiy	1	0
Russian Federation	Primorskiy	1	0
Russian Federation	Rostovskaya	0.999909	0
Russian Federation	Sakhalinskaya	1	0
Russian Federation	Samarskaya	0.999767	0
Russian Federation	Sankt-Peterburg	1	0
Russian Federation	Saratovskaya	1	0
Russian Federation	Stavropol'skiy	1	0
Russian Federation	Sverdlovskaya	1	0
Russian Federation	Tatarstan	1	0
Russian Federation	Tyumenskaya	1	0
Russian Federation	Volgogradskaya	1	0
Russian Federation	Voronezhskaya	1	0
Rwanda	Ville de Kigali	1	0
Réunion	Réunion	1	0
Saint Pierre and Miquelon	Saint Pierre and Miquelon	1	0
Sao Tome and Principe	São Tomé	0.816782	0
Saudi Arabia	Al Jawf	1	0
Saudi Arabia	Al Madinah	1	0
Saudi Arabia	Al Qasim	1	0
Saudi Arabia	Ar Riyad	1	0
Saudi Arabia	Ash Sharqiyah	0.9945	0
Saudi Arabia	Asir	1	0
Saudi Arabia	Ha'il	1	0
Saudi Arabia	Jizan	0.999165	0
Saudi Arabia	Makkah	0.343677	0
Saudi Arabia	Tabuk	1	0
Senegal	Dakar	0.0217375	0
Serbia	Beograd	0.999948	0
Serbia	Kosovo-Metohija	1	0
Seychelles	Grand Anse Praslin	0.99995	0
Seychelles	Pointe Larue	0.340622	0
Sierra Leone	Northern	0.923058	0
Slovakia	Kosicky kraj	1	0
Slovenia	Cerklje na Gorenjskem	1	0
Somalia	Banaadir	0.999681	0
Somalia	Woqooyi Galbeed	0.997418	0
South Africa	Eastern Cape	1	0
South Africa	Free State	0.999819	0
South Africa	Gauteng	1	0
South Africa	Kwazulu-Natal	1	0
South Africa	Limpopo	0.998985	0
South Africa	Mpumalanga	1	0
South Africa	Northern Cape	0.999531	0
South Africa	Western Cape	1	0
South Korea	Busan-gwangyeoksi	0.934464	0
South Korea	Chungcheongbuk-do	1	0
South Korea	Daegu-gwangyeoksi	1	0
South Korea	Gwangju-gwangyeoksi	0.999888	0
South Korea	Gyeongsangbuk-do	1	0
South Korea	Gyeongsangnam-do	1	0
South Korea	Incheon-gwangyeoksi	0.599727	0
South Korea	Jeju-teukbyeoljachido	0.999931	0
South Korea	Jeollanam-do	1	0
South Korea	Seoul-teukbyeolsi	0.999498	0
South Korea	Ulsan-gwangyeoksi	0.995835	0
South Sudan	Central Equatoria	0.99001	0
Spain	Andalucía	0.0371955	0
Spain	Aragón	1	0
Spain	Asturias	1	0
Spain	Cantabria	1	0
Spain	Castilla y León	1	0
Spain	Catalunya	0.332251	0
Spain	Extremadura	0.999989	0
Spain	Galicia	1	0
Spain	Illes Balears	0.307195	0
Spain	La Rioja	1	0
Spain	Madrid	0.3881	0
Spain	Melilla	0.997529	0
Spain	Murcia	0.961338	0
Spain	Navarra	1	0
Spain	País Vasco	1	0
Spain	Valenciana	0.252862	0
Sri Lanka	Basnahira	0.176142	0
Sudan	Al Khartum	0.999701	0
Swaziland	Lubombo	1	0
Sweden	Dalarnas	1	0
Sweden	Gotlands	1	0
Sweden	Jämtlands	1	0
Sweden	Jönköpings	1	0
Sweden	Kalmar	1	0
Sweden	Norrbottens	1	0
Sweden	Skåne	1	0
Sweden	Stockholms	1	0
Sweden	Värmlands	1	0
Sweden	Västerbottens	1	0
Sweden	Västernorrlands	1	0
Sweden	Västra Götalands	1	0
Sweden	Örebro	1	0
Sweden	Östergötlands	1	0
Switzerland	Bern	1	0
Switzerland	Genève	1	0
Switzerland	Sankt Gallen	1	0
Switzerland	Ticino	1	0
Switzerland	Zürich	1	0
Syria	Rif Dimashq	0.999893	0
Tajikistan	Region of Republican Subordination	1	0
Tanzania	Dar es Salaam	0.496765	0
Tanzania	Kilimanjaro	1	0
Tanzania	Mjini Magharibi	0.904609	0
Tanzania	Mwanza	1	0
The Former Yugoslav Republic of Macedonia	Ilinden	1	0
Timor-Leste	Timor-Leste	0.99998	0
Togo	Maritime	0.392407	0
Tunisia	Medenine	1	0
Tunisia	Tunis	0.65716	0
Turkey	Adana	1	0
Turkey	Ankara	1	0
Turkey	Antalya	1	0
Turkey	Denizli	1	0
Turkey	Diyarbakir	1	0
Turkey	Elazig	1	0
Turkey	Erzincan	1	0
Turkey	Erzurum	1	0
Turkey	Gaziantep	1	0
Turkey	Hatay	0.999963	0
Turkey	Istanbul	0.679385	0
Turkey	Izmir	0.951189	0
Turkey	Kahramanmaras	1	0
Turkey	Kayseri	1	0
Turkey	Konya	1	0
Turkey	Kütahya	1	0
Turkey	Malatya	1	0
Turkey	Mardin	1	0
Turkey	Mugla	1	0
Turkey	Mus	1	0
Turkey	Nevsehir	1	0
Turkey	Samsun	1	0
Turkey	Sanliurfa	1	0
Turkey	Sivas	1	0
Turkey	Trabzon	1	0
Turkmenistan	Ahal	0.999995	0
Uganda	Wakiso	0.867419	0
Ukraine	Chernihivska oblast	1	0
Ukraine	Dnipropetrovs'ka	0.999993	0
Ukraine	Ivano-Frankivs'ka	1	0
Ukraine	Kharkivs'ka	0.999995	0
Ukraine	Khersons'ka	1	0
Ukraine	Kyïv	1	0
Ukraine	Kyïvs'ka	1	0
Ukraine	L'vivs'ka	1	0
Ukraine	Odeska oblast	1	0
Ukraine	Respublika Krym	0.999949	0
Ukraine	Zaporiz'ka	0.999941	0
United Arab Emirates	Abu Dhabi	0.995507	0
United Arab Emirates	Dubai	0.342993	0
United Arab Emirates	Sharjah	0.999995	0
United Kingdom	England	1	0
United Kingdom	Northern Ireland	1	0
United Kingdom	Scotland	1	0
United Kingdom	Wales	1	0
United States	Alabama	0.004	0
United States	Alaska	1	0
United States	Arizona	0.464799	0
United States	Arkansas	0.639904	0
United States	California	1	0
United States	Colorado	1	0
United States	Connecticut	1	0
United States	Delaware	1	0
United States	Georgia	0.008	0
United States	Hawaii	0.993562	0
United States	Idaho	1	0
United States	Illinois	1	0
United States	Indiana	1	0
United States	Iowa	1	0
United States	Kansas	0.995335	0
United States	Kentucky	1	0
United States	Louisiana	6.6651e-29	1
United States	Maine	1	0
United States	Maryland	0.769355	0
United States	Massachusetts	1	0
United States	Michigan	1	0
United States	Minnesota	1	0
United States	Mississippi	5.11642e-06	1
United States	Missouri	0.970226	0
United States	Montana	1	0
United States	Nebraska	1	0
United States	Nevada	0.088	0
United States	New Hampshire	1	0
United States	New Jersey	0.716297	0
United States	New Mexico	1	0
United States	New York	1	0
United States	North Carolina	0.3039	0
United States	North Dakota	1	0
United States	Ohio	1	0
United States	Oklahoma	0.824	0
United States	Oregon	1	0
United States	Pennsylvania	1	0
United States	Rhode Island	1	0
United States	South Carolina	0.00400007	0
United States	South Dakota	1	0
United States	Tennessee	0.631903	0
United States	Utah	1	0
United States	Vermont	1	0
United States	Virginia	0.4681	0
United States	Washington	1	0
United States	West Virginia	1	0
United States	Wisconsin	1	0
United States	Wyoming	1	0
Uruguay	Canelones	1	0
Uruguay	Maldonado	1	0
Uzbekistan	Buxoro	1	0
Uzbekistan	Qoraqalpog'iston Respublikasi	1	0
Uzbekistan	Toshkent	1	0
Uzbekistan	Xorazm	1	0
Wallis and Futuna	Wallis and Futuna	0.980127	0
Yemen	Amanat Al-Asemah	1	0
Zambia	Copperbelt	0.990814	0
Zambia	Lusaka	0.974606	0
Zambia	Southern	1	0
Zimbabwe	Harare	0.978547	0
Zimbabwe	Matebeleland North	0.999158	0
Afghanistan	Badakhshan	#N/A	#N/A
Afghanistan	Badghis	#N/A	#N/A
Afghanistan	Balkh	#N/A	#N/A
Afghanistan	Bamyan	#N/A	#N/A
Afghanistan	Farah	#N/A	#N/A
Afghanistan	Faryab	#N/A	#N/A
Afghanistan	Ghor	#N/A	#N/A
Afghanistan	Helmand	#N/A	#N/A
Afghanistan	Herat	#N/A	#N/A
Afghanistan	Kandahar	#N/A	#N/A
Afghanistan	Khost	#N/A	#N/A
Afghanistan	Kunduz	#N/A	#N/A
Afghanistan	Nangarhar	#N/A	#N/A
Afghanistan	Nimroz	#N/A	#N/A
Afghanistan	Uruzgan	#N/A	#N/A
Algeria	Adrar	#N/A	#N/A
Algeria	Annaba	#N/A	#N/A
Algeria	Batna	#N/A	#N/A
Algeria	Biskra	#N/A	#N/A
Algeria	Béchar	#N/A	#N/A
Algeria	Chlef	#N/A	#N/A
Algeria	El Bayadh	#N/A	#N/A
Algeria	El Oued	#N/A	#N/A
Algeria	Ghardaïa	#N/A	#N/A
Algeria	Illizi	#N/A	#N/A
Algeria	Jijel	#N/A	#N/A
Algeria	Laghouat	#N/A	#N/A
Algeria	Mascara	#N/A	#N/A
Algeria	Naama	#N/A	#N/A
Algeria	Sétif	#N/A	#N/A
Algeria	Tamanghasset	#N/A	#N/A
Algeria	Tiaret	#N/A	#N/A
Algeria	Tlemcen	#N/A	#N/A
Algeria	Tébessa	#N/A	#N/A
Angola	Bié	#N/A	#N/A
Angola	Malange	#N/A	#N/A
Angola	Moxico	#N/A	#N/A
Angola	Zaire	#N/A	#N/A
Armenia	Sirak	#N/A	#N/A
Azerbaijan	Bab<U+0259>k	#N/A	#N/A
Bangladesh	Rajshahi	#N/A	#N/A
Bangladesh	Rangpur	#N/A	#N/A
Belarus	Brestskaya	#N/A	#N/A
Belarus	Homyel'skaya	#N/A	#N/A
Belarus	Hrodzenskaya	#N/A	#N/A
Bermuda	Bermuda (*)	#N/A	#N/A
Bhutan	Bumthang	#N/A	#N/A
Bosnia and Herzegovina	Republika Srpska	#N/A	#N/A
Bulgaria	Plovdiv	#N/A	#N/A
Burkina Faso	Hautes-Bassins	#N/A	#N/A
Cambodia	Svaay Rieng	#N/A	#N/A
Cameroon	Adamaoua	#N/A	#N/A
Cameroon	Far North	#N/A	#N/A
Cameroon	North	#N/A	#N/A
Cameroon	West	#N/A	#N/A
Canada	Nunavut	#N/A	#N/A
Central African Republic	Ombella-Mpoko	#N/A	#N/A
China	Macao (*)	#N/A	#N/A
Cocos Islands	Cocos Islands (*)	#N/A	#N/A
Comoros	Anjouan	#N/A	#N/A
Comoros	Grande Comore	#N/A	#N/A
Comoros	Mohéli	#N/A	#N/A
Congo	Niari	#N/A	#N/A
Congo DRC	Haut-Lomami	#N/A	#N/A
Congo DRC	Haut-Uélé	#N/A	#N/A
Congo DRC	Ituri	#N/A	#N/A
Congo DRC	Kasaï Central	#N/A	#N/A
Congo DRC	Kasaï Oriental	#N/A	#N/A
Congo DRC	Lualaba	#N/A	#N/A
Congo DRC	Maniema	#N/A	#N/A
Congo DRC	Mongala	#N/A	#N/A
Congo DRC	Sankuru	#N/A	#N/A
Congo DRC	Sud-Kivu	#N/A	#N/A
Congo DRC	Sud-Ubangi	#N/A	#N/A
Congo DRC	Tanganyika	#N/A	#N/A
Congo DRC	Tshopo	#N/A	#N/A
Congo DRC	Tshuapa	#N/A	#N/A
Congo DRC	Équateur	#N/A	#N/A
Croatia	Osjecko-baranjska	#N/A	#N/A
Croatia	Primorsko-goranska	#N/A	#N/A
Czech Republic	Karlovarsky	#N/A	#N/A
Czech Republic	Pardubicky	#N/A	#N/A
Côte d'Ivoire	Bas-Sassandra	#N/A	#N/A
Côte d'Ivoire	Denguélé	#N/A	#N/A
Côte d'Ivoire	Montagnes	#N/A	#N/A
Côte d'Ivoire	Savanes	#N/A	#N/A
Côte d'Ivoire	Vallée du Bandama	#N/A	#N/A
Côte d'Ivoire	Yamoussoukro	#N/A	#N/A
Côte d'Ivoire	Zanzan	#N/A	#N/A
Egypt	Al Wadi al Jadid	#N/A	#N/A
Egypt	Matruh	#N/A	#N/A
Equatorial Guinea	Litoral	#N/A	#N/A
Estonia	Hiiumaa	#N/A	#N/A
Estonia	Saaremaa	#N/A	#N/A
Ethiopia	Afar	#N/A	#N/A
Ethiopia	Benshangul-Gumaz	#N/A	#N/A
Ethiopia	Dire Dawa	#N/A	#N/A
Ethiopia	Gambela Peoples	#N/A	#N/A
Ethiopia	Oromia	#N/A	#N/A
Ethiopia	Somali	#N/A	#N/A
Finland	Etelä-Karjala	#N/A	#N/A
Finland	Etelä-Savo	#N/A	#N/A
Finland	Satakunta	#N/A	#N/A
France	Basse-Normandie	#N/A	#N/A
France	Centre	#N/A	#N/A
France	Champagne-Ardenne	#N/A	#N/A
France	Franche-Comté	#N/A	#N/A
Gabon	Haut-Ogooué	#N/A	#N/A
Gabon	Nyanga	#N/A	#N/A
Gabon	Ogooué-Lolo	#N/A	#N/A
Gabon	Ogooué-Maritime	#N/A	#N/A
Gabon	Woleu-Ntem	#N/A	#N/A
Georgia	Imeret'i	#N/A	#N/A
Germany	Thüringen	#N/A	#N/A
Ghana	Ashanti	#N/A	#N/A
Ghana	Brong-Ahafo	#N/A	#N/A
Ghana	Northern	#N/A	#N/A
Ghana	Western	#N/A	#N/A
Gibraltar	Gibraltar (*)	#N/A	#N/A
Greece	Dytiki Ellada	#N/A	#N/A
Greece	Dytiki Makedonia	#N/A	#N/A
Greece	Ipeiros	#N/A	#N/A
Greece	Peloponnisos	#N/A	#N/A
Greece	Sterea Ellada	#N/A	#N/A
Greenland	Kommune Kujalleq	#N/A	#N/A
Greenland	Kommuneqarfik Sermersooq	#N/A	#N/A
Greenland	Qaasuitsup Kommunia	#N/A	#N/A
Guernsey	Guernsey (*)	#N/A	#N/A
Hungary	Hajdú-Bihar	#N/A	#N/A
Hungary	Zala	#N/A	#N/A
Iceland	Austurland	#N/A	#N/A
Iceland	Norðurland eystra	#N/A	#N/A
Iceland	Reykjavík	#N/A	#N/A
Iceland	Vestfirðir	#N/A	#N/A
India	Daman and Diu	#N/A	#N/A
India	Lakshadweep (*)	#N/A	#N/A
India	Meghalaya	#N/A	#N/A
India	Nagaland	#N/A	#N/A
India	Pondicherry	#N/A	#N/A
India	Tripura	#N/A	#N/A
Indonesia	Gorontalo	#N/A	#N/A
Indonesia	Maluku	#N/A	#N/A
Indonesia	Sulawesi Barat	#N/A	#N/A
Iran	Ardabil	#N/A	#N/A
Iran	Azarbayjan-e-Gharbi	#N/A	#N/A
Iran	Bushehr	#N/A	#N/A
Iran	Gilan	#N/A	#N/A
Iran	Golestan	#N/A	#N/A
Iran	Hamadan	#N/A	#N/A
Iran	Hormozgan	#N/A	#N/A
Iran	Ilam	#N/A	#N/A
Iran	Kerman	#N/A	#N/A
Iran	Kermanshah	#N/A	#N/A
Iran	Khorasan-e Janubi	#N/A	#N/A
Iran	Khorasan-e Shemali	#N/A	#N/A
Iran	Kohkiluyeh va Buyer Ahmad	#N/A	#N/A
Iran	Kordestan	#N/A	#N/A
Iran	Lorestan	#N/A	#N/A
Iran	Markazi	#N/A	#N/A
Iran	Mazandaran	#N/A	#N/A
Iran	Sistan va Baluchestan	#N/A	#N/A
Iran	Yazd	#N/A	#N/A
Iraq	Ninawá	#N/A	#N/A
Ireland	Ulster	#N/A	#N/A
Israel	Hefa	#N/A	#N/A
Israel	Tel-Aviv	#N/A	#N/A
Japan	Ibaraki	#N/A	#N/A
Japan	Nagano	#N/A	#N/A
Kazakhstan	Qostanay	#N/A	#N/A
Kazakhstan	Qyzylorda	#N/A	#N/A
Kazakhstan	Shyghys Qazaqstan	#N/A	#N/A
Kazakhstan	Soltüstik Qazaqstan	#N/A	#N/A
Kazakhstan	Zhambyl	#N/A	#N/A
Kenya	Baringo	#N/A	#N/A
Kenya	Isiolo	#N/A	#N/A
Kenya	Kajiado	#N/A	#N/A
Kenya	Kakamega	#N/A	#N/A
Kenya	Kilifi	#N/A	#N/A
Kenya	Kwale	#N/A	#N/A
Kenya	Laikipia	#N/A	#N/A
Kenya	Lamu	#N/A	#N/A
Kenya	Meru	#N/A	#N/A
Kenya	Nakuru	#N/A	#N/A
Kenya	Narok	#N/A	#N/A
Kenya	Trans Nzoia	#N/A	#N/A
Kenya	Turkana	#N/A	#N/A
Kenya	Wajir	#N/A	#N/A
Kiribati	Line Islands (*)	#N/A	#N/A
Kyrgyzstan	Osh	#N/A	#N/A
Libya	Al Butnan	#N/A	#N/A
Libya	Al Jabal al Akhd¸ar	#N/A	#N/A
Libya	Al Jabal al Gharbi	#N/A	#N/A
Libya	Al Kufrah	#N/A	#N/A
Libya	Banghazi	#N/A	#N/A
Libya	Ghat	#N/A	#N/A
Libya	Misratah	#N/A	#N/A
Libya	Sabha	#N/A	#N/A
Libya	Tarabulus	#N/A	#N/A
Lithuania	Kauno	#N/A	#N/A
Madagascar	Antsiranana	#N/A	#N/A
Madagascar	Fianarantsoa	#N/A	#N/A
Madagascar	Mahajanga	#N/A	#N/A
Madagascar	Toamasina	#N/A	#N/A
Madagascar	Toliara	#N/A	#N/A
Malawi	Likoma	#N/A	#N/A
Malawi	Machinga	#N/A	#N/A
Malawi	Mangochi	#N/A	#N/A
Malawi	Rumphi	#N/A	#N/A
Malaysia	Melaka	#N/A	#N/A
Malaysia	Wilayah Persekutuan Labuan (*)	#N/A	#N/A
Mali	Kidal	#N/A	#N/A
Mauritania	Dakhlet Nouâdhibou	#N/A	#N/A
Mauritania	Hodh ech Chargui	#N/A	#N/A
Mauritania	Tiris Zemmour	#N/A	#N/A
Mauritius	Rodrigues Island	#N/A	#N/A
Monaco	Monaco (*)	#N/A	#N/A
Mongolia	Bayan-Ölgiy	#N/A	#N/A
Mongolia	Dornod	#N/A	#N/A
Mongolia	Dzavhan	#N/A	#N/A
Mongolia	Govi-Altay	#N/A	#N/A
Mongolia	Hovd	#N/A	#N/A
Mongolia	Hövsgöl	#N/A	#N/A
Mongolia	Sühbaatar	#N/A	#N/A
Mongolia	Uvs	#N/A	#N/A
Mongolia	Ömnögovi	#N/A	#N/A
Morocco	Guelmim-Es Smara	#N/A	#N/A
Morocco	Meknès-Tafilalet	#N/A	#N/A
Morocco	Taza-Al Hoceima-Taounate	#N/A	#N/A
Mozambique	Niassa	#N/A	#N/A
Myanmar	Ayeyarwady	#N/A	#N/A
Namibia	Karas	#N/A	#N/A
Namibia	Kavango East	#N/A	#N/A
Namibia	Oshana	#N/A	#N/A
Namibia	Zambezi	#N/A	#N/A
Nauru	Yaren (*)	#N/A	#N/A
Nepal	Bheri	#N/A	#N/A
Nepal	Gandaki	#N/A	#N/A
Nepal	Janakpur	#N/A	#N/A
Nepal	Koshi	#N/A	#N/A
Nepal	Lumbini	#N/A	#N/A
Nepal	Mechi	#N/A	#N/A
Nepal	Narayani	#N/A	#N/A
Nepal	Seti	#N/A	#N/A
Netherlands	Drenthe	#N/A	#N/A
Netherlands	Noord-Brabant	#N/A	#N/A
New Zealand	Chatham Islands Territory	#N/A	#N/A
Niger	Agadez	#N/A	#N/A
Niger	Tahoua	#N/A	#N/A
Niger	Zinder	#N/A	#N/A
Nigeria	Adamawa	#N/A	#N/A
Nigeria	Akwa Ibom	#N/A	#N/A
Nigeria	Bauchi	#N/A	#N/A
Nigeria	Borno	#N/A	#N/A
Nigeria	Delta	#N/A	#N/A
Nigeria	Edo	#N/A	#N/A
Nigeria	Imo	#N/A	#N/A
Nigeria	Kaduna	#N/A	#N/A
Nigeria	Kwara	#N/A	#N/A
Nigeria	Ondo	#N/A	#N/A
Nigeria	Oyo	#N/A	#N/A
Nigeria	Plateau	#N/A	#N/A
Nigeria	Sokoto	#N/A	#N/A
Norfolk Island	Norfolk Island (*)	#N/A	#N/A
Norway	Oppland	#N/A	#N/A
Norway	Svalbard	#N/A	#N/A
Norway	Sør-Trøndelag	#N/A	#N/A
Norway	Telemark	#N/A	#N/A
Norway	Østfold	#N/A	#N/A
Oman	Al Wustá	#N/A	#N/A
Oman	Musandam	#N/A	#N/A
Pakistan	Northern Areas	#N/A	#N/A
Poland	Lubelskie	#N/A	#N/A
Poland	Lubuskie	#N/A	#N/A
Poland	Warminsko-mazurskie	#N/A	#N/A
Portugal	Bragança	#N/A	#N/A
Portugal	Vila Real	#N/A	#N/A
Portugal	Viseu	#N/A	#N/A
Romania	Arad	#N/A	#N/A
Romania	Bacau	#N/A	#N/A
Romania	Bihor	#N/A	#N/A
Romania	Bucuresti	#N/A	#N/A
Romania	Dolj	#N/A	#N/A
Romania	Maramures	#N/A	#N/A
Romania	Mures	#N/A	#N/A
Romania	Suceava	#N/A	#N/A
Russian Federation	Altay	#N/A	#N/A
Russian Federation	Amurskaya	#N/A	#N/A
Russian Federation	Bryanskaya	#N/A	#N/A
Russian Federation	Buryatiya	#N/A	#N/A
Russian Federation	Chechenskaya	#N/A	#N/A
Russian Federation	Chukotskiy	#N/A	#N/A
Russian Federation	Chuvashskaya	#N/A	#N/A
Russian Federation	Dagestan	#N/A	#N/A
Russian Federation	Ingushskaya	#N/A	#N/A
Russian Federation	Ivanovskaya	#N/A	#N/A
Russian Federation	Kabardino-Balkarskaya	#N/A	#N/A
Russian Federation	Kalmykiya	#N/A	#N/A
Russian Federation	Kaluzhskaya	#N/A	#N/A
Russian Federation	Kamchatskiy	#N/A	#N/A
Russian Federation	Kareliya	#N/A	#N/A
Russian Federation	Khakasiya	#N/A	#N/A
Russian Federation	Kirovskaya	#N/A	#N/A
Russian Federation	Komi	#N/A	#N/A
Russian Federation	Kurganskaya	#N/A	#N/A
Russian Federation	Lipetskaya	#N/A	#N/A
Russian Federation	Mariy El	#N/A	#N/A
Russian Federation	Mordoviya	#N/A	#N/A
Russian Federation	Nenetskiy	#N/A	#N/A
Russian Federation	Penzenskaya	#N/A	#N/A
Russian Federation	Pskovskaya oblast'	#N/A	#N/A
Russian Federation	Sakha	#N/A	#N/A
Russian Federation	Severnaya Osetiya	#N/A	#N/A
Russian Federation	Tambovskaya	#N/A	#N/A
Russian Federation	Tomskaya	#N/A	#N/A
Russian Federation	Tyva	#N/A	#N/A
Russian Federation	Udmurtskaya	#N/A	#N/A
Russian Federation	Ul'yanovskaya	#N/A	#N/A
Russian Federation	Vologodskaya	#N/A	#N/A
Russian Federation	Yamalo-Nenentskiy	#N/A	#N/A
Russian Federation	Yaroslavskaya	#N/A	#N/A
Russian Federation	Zabaykal'skiy	#N/A	#N/A
Rwanda	Ouest	#N/A	#N/A
Sao Tome and Principe	Príncipe	#N/A	#N/A
Saudi Arabia	Al Bahah	#N/A	#N/A
Saudi Arabia	Al Hudud ash Shamaliyah	#N/A	#N/A
Saudi Arabia	Najran	#N/A	#N/A
Senegal	Ziguinchor	#N/A	#N/A
Serbia	Nisava	#N/A	#N/A
Slovakia	Banskobystricky kraj	#N/A	#N/A
Slovakia	Bratislavsky kraj	#N/A	#N/A
Slovakia	Presovsky kraj	#N/A	#N/A
Slovenia	Hoce-Slivnica	#N/A	#N/A
Somalia	Bari	#N/A	#N/A
Somalia	Jubbada Hoose	#N/A	#N/A
Somalia	Mudug	#N/A	#N/A
Somalia	Nugaal	#N/A	#N/A
South Africa	North-West	#N/A	#N/A
South Korea	Gangwon-do	#N/A	#N/A
South Korea	Jeollabuk-do	#N/A	#N/A
South Sudan	Western Bahr El Ghazal	#N/A	#N/A
Sri Lanka	Dakunu	#N/A	#N/A
Sri Lanka	Madhyama	#N/A	#N/A
Sri Lanka	Negenahira	#N/A	#N/A
Sudan	Al Ba<U+1E29>r al A<U+1E29>mar	#N/A	#N/A
Sudan	An Nil al Azraq	#N/A	#N/A
Sudan	Ash Shamaliyah	#N/A	#N/A
Sudan	Gharb Darfur	#N/A	#N/A
Sudan	Janub Darfur	#N/A	#N/A
Sudan	Janub Kurdufan	#N/A	#N/A
Sudan	Kassala	#N/A	#N/A
Sudan	Shamal Darfur	#N/A	#N/A
Sudan	Shamal Kurdufan	#N/A	#N/A
Sudan	Sharq Darfur	#N/A	#N/A
Sudan	Zalingei	#N/A	#N/A
Sweden	Blekinge	#N/A	#N/A
Sweden	Hallands	#N/A	#N/A
Sweden	Kronobergs	#N/A	#N/A
Sweden	Södermanlands	#N/A	#N/A
Sweden	Västmanlands	#N/A	#N/A
Switzerland	Wallis	#N/A	#N/A
Syria	Al Hasakah	#N/A	#N/A
Syria	Al Ladhiqiyah	#N/A	#N/A
Tajikistan	Khatlon	#N/A	#N/A
Tajikistan	Sughd	#N/A	#N/A
Tanzania	Arusha	#N/A	#N/A
Tanzania	Dodoma	#N/A	#N/A
Tanzania	Iringa	#N/A	#N/A
Tanzania	Kagera	#N/A	#N/A
Tanzania	Kigoma	#N/A	#N/A
Tanzania	Kusini Pemba	#N/A	#N/A
Tanzania	Lindi	#N/A	#N/A
Tanzania	Mara	#N/A	#N/A
Tanzania	Mbeya	#N/A	#N/A
Tanzania	Mtwara	#N/A	#N/A
Tanzania	Pwani	#N/A	#N/A
Tanzania	Rukwa	#N/A	#N/A
Tanzania	Ruvuma	#N/A	#N/A
Tanzania	Tabora	#N/A	#N/A
Tanzania	Tanga	#N/A	#N/A
The Former Yugoslav Republic of Macedonia	Struga	#N/A	#N/A
Tunisia	Gabès	#N/A	#N/A
Tunisia	Gafsa	#N/A	#N/A
Tunisia	Jendouba	#N/A	#N/A
Tunisia	Monastir	#N/A	#N/A
Tunisia	Sfax	#N/A	#N/A
Tunisia	Sousse	#N/A	#N/A
Tunisia	Tozeur	#N/A	#N/A
Turkey	Adiyaman	#N/A	#N/A
Turkey	Agri	#N/A	#N/A
Turkey	Amasya	#N/A	#N/A
Turkey	Balikesir	#N/A	#N/A
Turkey	Batman	#N/A	#N/A
Turkey	Bingöl	#N/A	#N/A
Turkey	Bursa	#N/A	#N/A
Turkey	Eskisehir	#N/A	#N/A
Turkey	Igdir	#N/A	#N/A
Turkey	Isparta	#N/A	#N/A
Turkey	Kars	#N/A	#N/A
Turkey	Kastamonu	#N/A	#N/A
Turkey	Kocaeli	#N/A	#N/A
Turkey	Siirt	#N/A	#N/A
Turkey	Sinop	#N/A	#N/A
Turkey	Sirnak	#N/A	#N/A
Turkey	Tekirdag	#N/A	#N/A
Turkey	Tokat	#N/A	#N/A
Turkey	Usak	#N/A	#N/A
Turkey	Van	#N/A	#N/A
Turkey	Zonguldak	#N/A	#N/A
Turkey	Çanakkale	#N/A	#N/A
Turkmenistan	Balkan	#N/A	#N/A
Turkmenistan	Dasoguz	#N/A	#N/A
Turkmenistan	Lebap	#N/A	#N/A
Turkmenistan	Mary	#N/A	#N/A
Tuvalu	Funafuti (*)	#N/A	#N/A
Uganda	Arua	#N/A	#N/A
Uganda	Kasese	#N/A	#N/A
Uganda	Masindi	#N/A	#N/A
Ukraine	Vinnytska oblast	#N/A	#N/A
Ukraine	Zakarpats'ka	#N/A	#N/A
United Arab Emirates	Ras al-Khaimah	#N/A	#N/A
Uzbekistan	Andijon	#N/A	#N/A
Uzbekistan	Farg'ona	#N/A	#N/A
Uzbekistan	Namangan	#N/A	#N/A
Uzbekistan	Navoiy	#N/A	#N/A
Uzbekistan	Qashqadaryo	#N/A	#N/A
Uzbekistan	Samarqand	#N/A	#N/A
Uzbekistan	Surxondaryo	#N/A	#N/A
Yemen	Adan	#N/A	#N/A
Yemen	Al <U+1E28>udaydah	#N/A	#N/A
Yemen	Al Mahrah	#N/A	#N/A
Yemen	H¸ad¸ramawt	#N/A	#N/A
Yemen	Shabwah	#N/A	#N/A
Yemen	Ta‘izz	#N/A	#N/A
Zambia	Eastern	#N/A	#N/A
Zambia	Luapula	#N/A	#N/A
Zambia	North-Western	#N/A	#N/A
Zambia	Northern	#N/A	#N/A
Zimbabwe	Mashonaland West	#N/A	#N/A
