# Supplementary material for: Mapping the cryptic spread of the 2015–2016 global Zika virus epidemic
Source: BMC Med. 2020 Dec 17;18:399. doi: 10.1186/s12916-020-01845-x (PMC7744256; doi:10.1186/s12916-020-01845-x)
Supplement: Supplementary file 8 — Additional file 8 : Table S3. List of first-level country subdivisions belonging to each susceptible spatial unit. [file 12916_2020_1845_MOESM8_ESM.xlsx]

## Sheet: Table S3 Title
Table S3: List of first-level country subdivisions belonging to each susceptible spatial unit.

## Sheet: Table S3 Data
Country	Spatial unit name	First-level country subdivisions included
Afghanistan	Badakhshan	Badakhshan
Afghanistan	Badakhshan	Takhar
Afghanistan	Balkh	Balkh
Afghanistan	Balkh	Jowzjan
Afghanistan	Balkh	Samangan
Afghanistan	Balkh	Sar-e Pul
Afghanistan	Badghis	Badghis
Afghanistan	Bamyan	Bamyan
Afghanistan	Farah	Farah
Afghanistan	Faryab	Faryab
Afghanistan	Ghor	Daykundi
Afghanistan	Ghor	Ghor
Afghanistan	Helmand	Helmand
Afghanistan	Herat	Herat
Afghanistan	Kandahar	Kandahar
Afghanistan	Kandahar	Zabul
Afghanistan	Khost	Khost
Afghanistan	Kunduz	Kunduz
Afghanistan	Kabul	Baghlan
Afghanistan	Kabul	Ghazni
Afghanistan	Kabul	Kunar
Afghanistan	Kabul	Kabul
Afghanistan	Kabul	Kapisa
Afghanistan	Kabul	Laghman
Afghanistan	Kabul	Logar
Afghanistan	Kabul	Nuristan
Afghanistan	Kabul	Paktiya
Afghanistan	Kabul	Paktika
Afghanistan	Kabul	Panjshayr
Afghanistan	Kabul	Parwan
Afghanistan	Kabul	Wardak
Afghanistan	Nangarhar	Nangarhar
Afghanistan	Nimroz	Nimroz
Afghanistan	Uruzgan	Uruzgan
Albania	Durrës	Berat
Albania	Durrës	Dibër
Albania	Durrës	Durrës
Albania	Durrës	Elbasan
Albania	Durrës	Fier
Albania	Durrës	Gjirokastër
Albania	Durrës	Korçë
Albania	Durrës	Kukës
Albania	Durrës	Lezhë
Albania	Durrës	Shkodër
Albania	Durrës	Tiranë
Albania	Durrës	Vlorë
Algeria	Adrar	Adrar
Algeria	Alger	Alger
Algeria	Alger	Aïn Defla
Algeria	Alger	Blida
Algeria	Alger	Bouira
Algeria	Alger	Boumerdès
Algeria	Alger	Djelfa
Algeria	Alger	Médéa
Algeria	Alger	Tipaza
Algeria	Alger	Tissemsilt
Algeria	Annaba	Annaba
Algeria	Annaba	El Tarf
Algeria	Annaba	Guelma
Algeria	Annaba	Souk Ahras
Algeria	Batna	Batna
Algeria	Biskra	Biskra
Algeria	Béchar	Béchar
Algeria	Béjaïa	Béjaïa
Algeria	Béjaïa	Tizi Ouzou
Algeria	Chlef	Chlef
Algeria	Constantine	Constantine
Algeria	Constantine	Khenchela
Algeria	Constantine	Mila
Algeria	Constantine	Oum el Bouaghi
Algeria	Constantine	Skikda
Algeria	El Bayadh	El Bayadh
Algeria	El Oued	El Oued
Algeria	Ghardaïa	Ghardaïa
Algeria	Illizi	Illizi
Algeria	Jijel	Jijel
Algeria	Laghouat	Laghouat
Algeria	Mascara	Mascara
Algeria	Naama	Naama
Algeria	Oran	Aïn Témouchent
Algeria	Oran	Mostaganem
Algeria	Oran	Oran
Algeria	Oran	Relizane
Algeria	Oran	Saïda
Algeria	Oran	Sidi Bel Abbès
Algeria	Ouargla	Ouargla
Algeria	Sétif	Bordj Bou Arréridj
Algeria	Sétif	Msila
Algeria	Sétif	Sétif
Algeria	Tamanghasset	Tamanghasset
Algeria	Tiaret	Tiaret
Algeria	Tindouf	Tindouf
Algeria	Tlemcen	Tlemcen
Algeria	Tébessa	Tébessa
Angola	Benguela	Benguela
Angola	Bié	Bié
Angola	Cabinda	Cabinda
Angola	Cuando-Cubango	Cuando-Cubango
Angola	Cunene	Cunene
Angola	Huambo	Huambo
Angola	Huíla	Huíla
Angola	Luanda	Bengo
Angola	Luanda	Cuanza Norte
Angola	Luanda	Cuanza Sul
Angola	Luanda	Luanda
Angola	Luanda	Uíge
Angola	Lunda Sul	Lunda Norte
Angola	Lunda Sul	Lunda Sul
Angola	Malange	Malange
Angola	Moxico	Moxico
Angola	Namibe	Namibe
Angola	Zaire	Zaire
Armenia	Armavir	Aragacotn
Armenia	Armavir	Ararat
Armenia	Armavir	Armavir
Armenia	Armavir	Erevan
Armenia	Armavir	Gegark'unik'
Armenia	Armavir	Kotayk'
Armenia	Armavir	Lory
Armenia	Armavir	Syunik'
Armenia	Armavir	Tavus
Armenia	Armavir	Vayoc Jor
Armenia	Sirak	Sirak
Australia	Australian Capital Territory	Australian Capital Territory
Australia	Australian Capital Territory	Jarvis Bay Territory
Australia	New South Wales	New South Wales
Australia	Northern Territory	Northern Territory
Australia	Queensland	Queensland
Australia	South Australia	South Australia
Australia	Tasmania	Tasmania
Australia	Victoria	Victoria
Australia	Western Australia	Western Australia
Austria	Kärnten	Kärnten
Austria	Niederösterreich	Burgenland
Austria	Niederösterreich	Niederösterreich
Austria	Niederösterreich	Wien
Austria	Oberösterreich	Oberösterreich
Austria	Salzburg	Salzburg
Austria	Steiermark	Steiermark
Austria	Tirol	Tirol
Austria	Tirol	Vorarlberg
Azerbaijan	Azerbaijan	Azerbaijan
Azerbaijan	Azerbaijan	Balak<U+0259>n
Azerbaijan	Azerbaijan	Qazax
Azerbaijan	Azerbaijan	Xaçmaz
Azerbaijan	Azerbaijan	Zaqatala
Azerbaijan	Bab<U+0259>k	Bab<U+0259>k
Azerbaijan	Bab<U+0259>k	Culfa
Azerbaijan	Bab<U+0259>k	K<U+0259>ng<U+0259>rli
Azerbaijan	Bab<U+0259>k	Naxçivan
Azerbaijan	Bab<U+0259>k	Ordubad
Azerbaijan	Bab<U+0259>k	S<U+0259>d<U+0259>r<U+0259>k
Azerbaijan	Bab<U+0259>k	Sahbuz
Azerbaijan	Bab<U+0259>k	S<U+0259>rur
Azores	Região Autónoma dos Açores	Região Autónoma dos Açores
Bahrain	Al Mu<U+1E29>arraq	Al Janubiyah
Bahrain	Al Mu<U+1E29>arraq	Al Manamah
Bahrain	Al Mu<U+1E29>arraq	Al Mu<U+1E29>arraq
Bahrain	Al Mu<U+1E29>arraq	Al Wustá
Bahrain	Al Mu<U+1E29>arraq	Ash Shamaliyah
Bangladesh	Barisal	Barisal
Bangladesh	Chittagong	Chittagong
Bangladesh	Dhaka	Dhaka
Bangladesh	Dhaka	Mymensingh
Bangladesh	Khulna	Khulna
Bangladesh	Rajshahi	Rajshahi
Bangladesh	Rangpur	Rangpur
Bangladesh	Sylhet	Sylhet
Belarus	Brestskaya	Brestskaya
Belarus	Homyel'skaya	Homyel'skaya
Belarus	Hrodzenskaya	Hrodzenskaya
Belarus	Minskaya	Horad Minsk
Belarus	Minskaya	Mahilyowskaya
Belarus	Minskaya	Minskaya
Belarus	Minskaya	Vitsyebskaya
Belgium	Vlaamse Gewest	Bruxelles-Capitale
Belgium	Vlaamse Gewest	Vlaamse Gewest
Belgium	Wallonne	Wallonne
Benin	Littoral	Alibori
Benin	Littoral	Atakora
Benin	Littoral	Atlantique
Benin	Littoral	Borgou
Benin	Littoral	Collines
Benin	Littoral	Donga
Benin	Littoral	Kouffo
Benin	Littoral	Littoral
Benin	Littoral	Mono
Benin	Littoral	Ouémé
Benin	Littoral	Plateau
Benin	Littoral	Zou
Bermuda	Bermuda	Bermuda
Bhutan	Bumthang	Bumthang
Bhutan	Paro	Chhukha
Bhutan	Paro	Dagana
Bhutan	Paro	Gasa
Bhutan	Paro	Ha
Bhutan	Paro	Lhuentse
Bhutan	Paro	Monggar
Bhutan	Paro	Paro
Bhutan	Paro	Pemagatshel
Bhutan	Paro	Punakha
Bhutan	Paro	Samdrup Jongkha
Bhutan	Paro	Samtse
Bhutan	Paro	Sarpang
Bhutan	Paro	Thimphu
Bhutan	Paro	Trashi Yangtse
Bhutan	Paro	Trashigang
Bhutan	Paro	Trongsa
Bhutan	Paro	Tsirang
Bhutan	Paro	Wangdue Phodrang
Bhutan	Paro	Zhemgang
Bosnia and Herzegovina	Federacija Bosna i Hercegovina	Brcko District
Bosnia and Herzegovina	Federacija Bosna i Hercegovina	Federacija Bosna i Hercegovina
Bosnia and Herzegovina	Republika Srpska	Republika Srpska
Botswana	Chobe	Chobe
Botswana	Gaborone	Gaborone
Botswana	Gaborone	Kgalagadi
Botswana	Gaborone	Kgatleng
Botswana	Gaborone	Kweneng
Botswana	Gaborone	South-East
Botswana	Gaborone	Southern
Botswana	North-East	Central
Botswana	North-East	North-East
Botswana	North-West	Ghanzi
Botswana	North-West	North-West
Brunei Darussalam	Brunei-Muara	Belait
Brunei Darussalam	Brunei-Muara	Brunei-Muara
Brunei Darussalam	Brunei-Muara	Temburong
Brunei Darussalam	Brunei-Muara	Tutong
Bulgaria	Burgas	Burgas
Bulgaria	Burgas	Sliven
Bulgaria	Burgas	Targovishte
Bulgaria	Burgas	Yambol
Bulgaria	Plovdiv	Plovdiv
Bulgaria	Sofija-Grad	Blagoevgrad
Bulgaria	Sofija-Grad	Gabrovo
Bulgaria	Sofija-Grad	Haskovo
Bulgaria	Sofija-Grad	Kardzhali
Bulgaria	Sofija-Grad	Kyustendil
Bulgaria	Sofija-Grad	Lovech
Bulgaria	Sofija-Grad	Montana
Bulgaria	Sofija-Grad	Pazardzhik
Bulgaria	Sofija-Grad	Pernik
Bulgaria	Sofija-Grad	Pleven
Bulgaria	Sofija-Grad	Ruse
Bulgaria	Sofija-Grad	Smolyan
Bulgaria	Sofija-Grad	Sofija
Bulgaria	Sofija-Grad	Sofija-Grad
Bulgaria	Sofija-Grad	Stara Zagora
Bulgaria	Sofija-Grad	Veliko Tarnovo
Bulgaria	Sofija-Grad	Vidin
Bulgaria	Sofija-Grad	Vratsa
Bulgaria	Varna	Dobrich
Bulgaria	Varna	Razgrad
Bulgaria	Varna	Shumen
Bulgaria	Varna	Silistra
Bulgaria	Varna	Varna
Burkina Faso	Centre	Boucle du Mouhoun
Burkina Faso	Centre	Cascades
Burkina Faso	Centre	Centre
Burkina Faso	Centre	Centre-Est
Burkina Faso	Centre	Centre-Nord
Burkina Faso	Centre	Centre-Ouest
Burkina Faso	Centre	Centre-Sud
Burkina Faso	Centre	Est
Burkina Faso	Centre	Nord
Burkina Faso	Centre	Plateau-Central
Burkina Faso	Centre	Sahel
Burkina Faso	Centre	Sud-Ouest
Burkina Faso	Hautes-Bassins	Hautes-Bassins
Burundi	Bujumbura Mairie	Bubanza
Burundi	Bujumbura Mairie	Bujumbura Mairie
Burundi	Bujumbura Mairie	Bujumbura Rural
Burundi	Bujumbura Mairie	Bururi
Burundi	Bujumbura Mairie	Cankuzo
Burundi	Bujumbura Mairie	Cibitoke
Burundi	Bujumbura Mairie	Gitega
Burundi	Bujumbura Mairie	Karuzi
Burundi	Bujumbura Mairie	Kayanza
Burundi	Bujumbura Mairie	Kirundo
Burundi	Bujumbura Mairie	Makamba
Burundi	Bujumbura Mairie	Muramvya
Burundi	Bujumbura Mairie	Muyinga
Burundi	Bujumbura Mairie	Mwaro
Burundi	Bujumbura Mairie	Ngozi
Burundi	Bujumbura Mairie	Rumonge
Burundi	Bujumbura Mairie	Rutana
Burundi	Bujumbura Mairie	Ruyigi
Cambodia	Krong Preah Sihanouk	Krong Preah Sihanouk
Cambodia	Phnom Penh	Kampong Chaam
Cambodia	Phnom Penh	Kampong Chhnang
Cambodia	Phnom Penh	Kampong Spueu
Cambodia	Phnom Penh	Kampong Thum
Cambodia	Phnom Penh	Kampot
Cambodia	Phnom Penh	Kandaal
Cambodia	Phnom Penh	Kaol Kong
Cambodia	Phnom Penh	Kracheh
Cambodia	Phnom Penh	Krong Kaeb
Cambodia	Phnom Penh	Mondol Kiri
Cambodia	Phnom Penh	Phnom Penh
Cambodia	Phnom Penh	Prey Veaeng
Cambodia	Phnom Penh	Rotanak Kiri
Cambodia	Phnom Penh	Taakaev
Cambodia	Phnom Penh	Tbong Khmum
Cambodia	Siem Reab	Baat Dambang
Cambodia	Siem Reab	Banteay Mean Chey
Cambodia	Siem Reab	Krong Pailin
Cambodia	Siem Reab	Otdar Mean Chey
Cambodia	Siem Reab	Pousaat
Cambodia	Siem Reab	Preah Vihear
Cambodia	Siem Reab	Siem Reab
Cambodia	Siem Reab	Stueng Traeng
Cambodia	Svaay Rieng	Svaay Rieng
Cameroon	Adamaoua	Adamaoua
Cameroon	Centre	Centre
Cameroon	Centre	East
Cameroon	Centre	South
Cameroon	Far North	Far North
Cameroon	Littoral	Littoral
Cameroon	Littoral	North-West
Cameroon	Littoral	South-West
Cameroon	North	North
Cameroon	West	West
Canada	Alberta	Alberta
Canada	British Columbia	British Columbia
Canada	Manitoba	Manitoba
Canada	New Brunswick	New Brunswick
Canada	Newfoundland and Labrador	Newfoundland and Labrador
Canada	Northwest Territories	Northwest Territories
Canada	Nova Scotia	Nova Scotia
Canada	Nunavut	Nunavut
Canada	Ontario	Ontario
Canada	Prince Edward Island	Prince Edward Island
Canada	Quebec	Quebec
Canada	Saskatchewan	Saskatchewan
Canada	Yukon Territory	Yukon Territory
Canarias	Canarias	Canarias
Central African Republic	Bangui	Bamingui-Bangoran
Central African Republic	Bangui	Bangui
Central African Republic	Bangui	Basse-Kotto
Central African Republic	Bangui	Haut-Mbomou
Central African Republic	Bangui	Haute-Kotto
Central African Republic	Bangui	Kémo-Gribingui
Central African Republic	Bangui	Lobaye
Central African Republic	Bangui	Mambéré-Kadéï
Central African Republic	Bangui	Mbomou
Central African Republic	Bangui	Nana-Grébizi
Central African Republic	Bangui	Nana-Mambéré
Central African Republic	Bangui	Ouaka
Central African Republic	Bangui	Ouham
Central African Republic	Bangui	Ouham-Pendé
Central African Republic	Bangui	Sangha-Mbaéré
Central African Republic	Bangui	Vakaga
Central African Republic	Ombella-Mpoko	Ombella-Mpoko
Chad	Ville de Ndjamena	Bahr el Gazel
Chad	Ville de Ndjamena	Batha
Chad	Ville de Ndjamena	Borkou
Chad	Ville de Ndjamena	Chari-Baguirmi
Chad	Ville de Ndjamena	Ennedi-Est
Chad	Ville de Ndjamena	Ennedi-Ouest
Chad	Ville de Ndjamena	Guéra
Chad	Ville de Ndjamena	Hadjer Lamis
Chad	Ville de Ndjamena	Kanem
Chad	Ville de Ndjamena	Lac
Chad	Ville de Ndjamena	Logone-Occidental
Chad	Ville de Ndjamena	Logone-Oriental
Chad	Ville de Ndjamena	Mandoul
Chad	Ville de Ndjamena	Mayo-Kébbi-Est
Chad	Ville de Ndjamena	Mayo-Kébbi-Ouest
Chad	Ville de Ndjamena	Moyen-Chari
Chad	Ville de Ndjamena	Ouaddaï
Chad	Ville de Ndjamena	Salamat
Chad	Ville de Ndjamena	Sila
Chad	Ville de Ndjamena	Tandjilé
Chad	Ville de Ndjamena	Tibesti
Chad	Ville de Ndjamena	Ville de Ndjamena
Chad	Ville de Ndjamena	Wadi Fira
Chile	Aisén del General Carlos Ibáñez del Campo	Aisén del General Carlos Ibáñez del Campo
Chile	Antofagasta	Antofagasta
Chile	Araucanía	Araucanía
Chile	Arica y Parinacota	Arica y Parinacota
Chile	Atacama	Atacama
Chile	Bío-Bío	Bío-Bío
Chile	Coquimbo	Coquimbo
Chile	Los Lagos	Los Lagos
Chile	Los Ríos	Los Ríos
Chile	Magallanes	Magallanes
Chile	Región Metropolitana de Santiago	Libertador General Bernardo O'Higgins
Chile	Región Metropolitana de Santiago	Maule
Chile	Región Metropolitana de Santiago	Región Metropolitana de Santiago
Chile	Tarapacá	Tarapacá
Chile	Valparaíso	Valparaíso
China	Anhui	Anhui
China	Beijing	Beijing
China	Chongqing	Chongqing
China	Fujian	Fujian
China	Gansu	Gansu
China	Guangdong	Guangdong
China	Guangxi	Guangxi
China	Guizhou	Guizhou
China	Hainan	Hainan
China	Hebei	Hebei
China	Heilongjiang	Heilongjiang
China	Henan	Henan
China	Hong Kong	Hong Kong
China	Hubei	Hubei
China	Hunan	Hunan
China	Jiangsu	Jiangsu
China	Jiangxi	Jiangxi
China	Jilin	Jilin
China	Liaoning	Liaoning
China	Macao	Macao
China	Nei Mongol	Nei Mongol
China	Ningxia	Ningxia
China	Qinghai	Qinghai
China	Shaanxi	Shaanxi
China	Shandong	Shandong
China	Shanghai	Shanghai
China	Shanxi	Shanxi
China	Sichuan	Sichuan
China	Taiwan	Taiwan
China	Tianjin	Tianjin
China	Xinjiang	Xinjiang
China	Xizang	Xizang
China	Yunnan	Yunnan
China	Zhejiang	Zhejiang
Christmas Island	Christmas Island	Christmas Island
Cocos Islands	Cocos Islands	Cocos Islands
Comoros	Anjouan	Anjouan
Comoros	Grande Comore	Grande Comore
Comoros	Mohéli	Mohéli
Congo	Niari	Niari
Congo	Pointe-Noire	Kouilou
Congo	Pointe-Noire	Pointe-Noire
Congo	Pool	Bouenza
Congo	Pool	Brazzaville
Congo	Pool	Cuvette
Congo	Pool	Cuvette-Ouest
Congo	Pool	Likouala
Congo	Pool	Lékoumou
Congo	Pool	Plateaux
Congo	Pool	Pool
Congo	Pool	Sangha
Congo DRC	Haut-Katanga	Haut-Katanga
Congo DRC	Haut-Lomami	Haut-Lomami
Congo DRC	Haut-Uélé	Haut-Uélé
Congo DRC	Ituri	Ituri
Congo DRC	Kasaï Central	Kasaï
Congo DRC	Kasaï Central	Kasaï Central
Congo DRC	Kasaï Oriental	Kasaï Oriental
Congo DRC	Kasaï Oriental	Lomami
Congo DRC	Kinshasa	Kinshasa
Congo DRC	Kinshasa	Kongo Central
Congo DRC	Kinshasa	Kwango
Congo DRC	Kinshasa	Kwilu
Congo DRC	Kinshasa	Mai-Ndombe
Congo DRC	Lualaba	Lualaba
Congo DRC	Maniema	Maniema
Congo DRC	Mongala	Mongala
Congo DRC	Nord-Kivu	Nord-Kivu
Congo DRC	Sankuru	Sankuru
Congo DRC	Sud-Kivu	Sud-Kivu
Congo DRC	Sud-Ubangi	Nord-Ubangi
Congo DRC	Sud-Ubangi	Sud-Ubangi
Congo DRC	Tanganyika	Tanganyika
Congo DRC	Tshopo	Bas-Uélé
Congo DRC	Tshopo	Tshopo
Congo DRC	Tshuapa	Tshuapa
Congo DRC	Équateur	Équateur
Cook Islands	Cook Islands	Cook Islands
Croatia	Dubrovacko-neretvanska	Dubrovacko-neretvanska
Croatia	Istarska	Istarska
Croatia	Osjecko-baranjska	Osjecko-baranjska
Croatia	Primorsko-goranska	Primorsko-goranska
Croatia	Splitsko-dalmatinska	Sibensko-kninska
Croatia	Splitsko-dalmatinska	Splitsko-dalmatinska
Croatia	Zadarska	Licko-senjska
Croatia	Zadarska	Zadarska
Croatia	Zagrebacka	Bjelovarsko-bilogorska
Croatia	Zagrebacka	Brodsko-posavska
Croatia	Zagrebacka	Grad Zagreb
Croatia	Zagrebacka	Karlovacka
Croatia	Zagrebacka	Koprivnicko-krizevacka
Croatia	Zagrebacka	Krapinsko-zagorska
Croatia	Zagrebacka	Medimurska
Croatia	Zagrebacka	Pozesko-slavenska
Croatia	Zagrebacka	Sisacko-moslavacka
Croatia	Zagrebacka	Varazdinska
Croatia	Zagrebacka	Viroviticko-podravska
Croatia	Zagrebacka	Vukovarsko-srijemska
Croatia	Zagrebacka	Zagrebacka
Cyprus	Larnaka	Larnaka
Cyprus	Larnaka	Lemesos
Cyprus	Lefkosia	Girne
Cyprus	Lefkosia	Lefkosia
Cyprus	Lefkosia	Magusa
Cyprus	Pafos	Pafos
Czech Republic	Jihomoravský	Jihomoravský
Czech Republic	Jihomoravský	Olomoucky
Czech Republic	Jihomoravský	Vysocina
Czech Republic	Jihomoravský	Zlínsky
Czech Republic	Karlovarsky	Karlovarsky
Czech Republic	Moravskoslexský	Moravskoslexský
Czech Republic	Pardubicky	Pardubicky
Czech Republic	Praha	Jihoceský
Czech Republic	Praha	Královéhradecky
Czech Republic	Praha	Liberecky
Czech Republic	Praha	Plzensky
Czech Republic	Praha	Praha
Czech Republic	Praha	Stredocesky
Czech Republic	Praha	Ústecky
Côte d'Ivoire	Abidjan	Abidjan
Côte d'Ivoire	Abidjan	Comoé
Côte d'Ivoire	Abidjan	Gôh-Djiboua
Côte d'Ivoire	Abidjan	Lagunes
Côte d'Ivoire	Bas-Sassandra	Bas-Sassandra
Côte d'Ivoire	Denguélé	Denguélé
Côte d'Ivoire	Montagnes	Montagnes
Côte d'Ivoire	Savanes	Savanes
Côte d'Ivoire	Savanes	Woroba
Côte d'Ivoire	Vallée du Bandama	Lacs
Côte d'Ivoire	Vallée du Bandama	Sassandra-Marahoué
Côte d'Ivoire	Vallée du Bandama	Vallée du Bandama
Côte d'Ivoire	Yamoussoukro	Yamoussoukro
Côte d'Ivoire	Zanzan	Zanzan
Denmark	Hovedstaden	Hovedstaden
Denmark	Hovedstaden	Sjaelland
Denmark	Midtjylland	Midtjylland
Denmark	Nordjylland	Nordjylland
Denmark	Syddanmark	Syddanmark
Djibouti	Djibouti	Ali Sabieh
Djibouti	Djibouti	Arta
Djibouti	Djibouti	Dikhil
Djibouti	Djibouti	Djibouti
Djibouti	Djibouti	Obock
Djibouti	Djibouti	Tadjoura
Egypt	Al Bahr al Ahmar	Al Bahr al Ahmar
Egypt	Al Bahr al Ahmar	Al Bah¸r al Ah¸mar
Egypt	Al Iskandariyah	Al Buhayrah
Egypt	Al Iskandariyah	Al Iskandariyah
Egypt	Al Iskandariyah	Kafr ash Shaykh
Egypt	Al Qahirah	Ad Daqahliyah
Egypt	Al Qahirah	Al Fayyum
Egypt	Al Qahirah	Al Gharbiyah
Egypt	Al Qahirah	Al Isma'iliyah
Egypt	Al Qahirah	Al Jizah
Egypt	Al Qahirah	Al Minufiyah
Egypt	Al Qahirah	Al Minya
Egypt	Al Qahirah	Al Qahirah
Egypt	Al Qahirah	Al Qalyubiyah
Egypt	Al Qahirah	As Suways
Egypt	Al Qahirah	Ash Sharqiyah
Egypt	Al Qahirah	Bani Suwayf
Egypt	Al Qahirah	Bur Sa'id
Egypt	Al Qahirah	Dumyat
Egypt	Al Qahirah	Shamal Sina'
Egypt	Al Wadi al Jadid	Al Wadi al Jadid
Egypt	Al Wadi al Jadid	Asyut
Egypt	Al Wadi al Jadid	Suhaj
Egypt	Aswan	Aswan
Egypt	Janub Sina'	Janub Sina'
Egypt	Matruh	Matruh
Egypt	Qina	Al Uqsur
Egypt	Qina	Qina
Equatorial Guinea	Bioko Norte	Annobón
Equatorial Guinea	Bioko Norte	Bioko Norte
Equatorial Guinea	Bioko Norte	Bioko Sur
Equatorial Guinea	Litoral	Centro Sur
Equatorial Guinea	Litoral	Kie-Ntem
Equatorial Guinea	Litoral	Litoral
Equatorial Guinea	Litoral	Wele-Nzás
Eritrea	Maakel	Anseba
Eritrea	Maakel	Debub
Eritrea	Maakel	Debubawi Keyih Bahri
Eritrea	Maakel	Gash-Barka
Eritrea	Maakel	Maakel
Eritrea	Maakel	Semenawi Keyih Bahri
Estonia	Harjumaa	Harjumaa
Estonia	Harjumaa	Ida-Virumaa
Estonia	Harjumaa	Järvamaa
Estonia	Harjumaa	Lääne-Virumaa
Estonia	Harjumaa	Läänemaa
Estonia	Harjumaa	Pärnumaa
Estonia	Harjumaa	Raplamaa
Estonia	Hiiumaa	Hiiumaa
Estonia	Saaremaa	Saaremaa
Estonia	Tartumaa	Jõgevamaa
Estonia	Tartumaa	Põlvamaa
Estonia	Tartumaa	Tartumaa
Estonia	Tartumaa	Valgamaa
Estonia	Tartumaa	Viljandimaa
Estonia	Tartumaa	Võrumaa
Ethiopia	Addis Ababa	Addis Ababa
Ethiopia	Afar	Afar
Ethiopia	Amhara	Amhara
Ethiopia	Benshangul-Gumaz	Benshangul-Gumaz
Ethiopia	Dire Dawa	Dire Dawa
Ethiopia	Dire Dawa	Harari People
Ethiopia	Gambela Peoples	Gambela Peoples
Ethiopia	Oromia	Oromia
Ethiopia	Somali	Somali
Ethiopia	Southern Nations Nationalities and Peoples	Southern Nations Nationalities and Peoples
Ethiopia	Tigrai	Tigrai
Falkland Islands	Falkland Islands	Falkland Islands
Faroe Islands	Faroe Islands	Faroe Islands
Finland	Ahvenanmaan maakunta	Ahvenanmaan maakunta
Finland	Etelä-Karjala	Etelä-Karjala
Finland	Etelä-Savo	Etelä-Savo
Finland	Kainuu	Kainuu
Finland	Keski-Suomi	Keski-Suomi
Finland	Lappi	Lappi
Finland	Pirkanmaa	Pirkanmaa
Finland	Pohjanmaa	Etelä-Pohjanmaa
Finland	Pohjanmaa	Keski-Pohjanmaa
Finland	Pohjanmaa	Pohjanmaa
Finland	Pohjois-Karjala	Pohjois-Karjala
Finland	Pohjois-Pohjanmaa	Pohjois-Pohjanmaa
Finland	Pohjois-Savo	Pohjois-Savo
Finland	Satakunta	Satakunta
Finland	Uusimaa	Kanta-Häme
Finland	Uusimaa	Kymenlaakso
Finland	Uusimaa	Päijät-Häme
Finland	Uusimaa	Uusimaa
Finland	Varsinais-Suomi	Varsinais-Suomi
France	Alsace	Alsace
France	Aquitaine	Aquitaine
France	Auvergne	Auvergne
France	Basse-Normandie	Basse-Normandie
France	Bretagne	Bretagne
France	Centre	Centre
France	Champagne-Ardenne	Champagne-Ardenne
France	Corse	Corse
France	Franche-Comté	Franche-Comté
France	Languedoc-Roussillon	Languedoc-Roussillon
France	Limousin	Limousin
France	Lorraine	Lorraine
France	Midi-Pyrénées	Midi-Pyrénées
France	Nord-Pas-de-Calais	Nord-Pas-de-Calais
France	Pays de la Loire	Pays de la Loire
France	Picardie	Haute-Normandie
France	Picardie	Picardie
France	Poitou-Charentes	Poitou-Charentes
France	Provence-Alpes-Côte d'Azur	Provence-Alpes-Côte d'Azur
France	Rhône-Alpes	Bourgogne
France	Rhône-Alpes	Rhône-Alpes
France	Île-de-France	Île-de-France
French Polynesia	French Polynesia	French Polynesia
Gabon	Estuaire	Estuaire
Gabon	Estuaire	Moyen-Ogooué
Gabon	Estuaire	Ngounié
Gabon	Haut-Ogooué	Haut-Ogooué
Gabon	Haut-Ogooué	Ogooué-Ivindo
Gabon	Nyanga	Nyanga
Gabon	Ogooué-Lolo	Ogooué-Lolo
Gabon	Ogooué-Maritime	Ogooué-Maritime
Gabon	Woleu-Ntem	Woleu-Ntem
Gambia	Western	Banjul
Gambia	Western	Lower River
Gambia	Western	MacCarthy Island
Gambia	Western	North Bank
Gambia	Western	Upper River
Gambia	Western	Western
Georgia	Ajaria	Ajaria
Georgia	Imeret'i	Abkhazia
Georgia	Imeret'i	Guria
Georgia	Imeret'i	Imeret'i
Georgia	Imeret'i	Racha-Lech'khumi and K'vemo Svanet'i
Georgia	Imeret'i	Samegrelo-Zemo Svanet'i
Georgia	T'bilisi	K'vemo K'art'li
Georgia	T'bilisi	Kakhet'i
Georgia	T'bilisi	Mts'khet'a-Mt'ianeti
Georgia	T'bilisi	Samts'khe-Javakhet'i
Georgia	T'bilisi	Shida K'art'li
Georgia	T'bilisi	T'bilisi
Germany	Baden-Württemberg	Baden-Württemberg
Germany	Bayern	Bayern
Germany	Berlin	Berlin
Germany	Brandenburg	Brandenburg
Germany	Bremen	Bremen
Germany	Hamburg	Hamburg
Germany	Hessen	Hessen
Germany	Mecklenburg-Vorpommern	Mecklenburg-Vorpommern
Germany	Niedersachsen	Niedersachsen
Germany	Nordrhein-Westfalen	Nordrhein-Westfalen
Germany	Rheinland-Pfalz	Rheinland-Pfalz
Germany	Saarland	Saarland
Germany	Sachsen	Sachsen
Germany	Sachsen	Sachsen-Anhalt
Germany	Schleswig-Holstein	Schleswig-Holstein
Germany	Thüringen	Thüringen
Ghana	Ashanti	Ashanti
Ghana	Brong-Ahafo	Brong-Ahafo
Ghana	Greater Accra	Central
Ghana	Greater Accra	Eastern
Ghana	Greater Accra	Greater Accra
Ghana	Greater Accra	Volta
Ghana	Northern	Northern
Ghana	Northern	Upper East
Ghana	Northern	Upper West
Ghana	Western	Western
Gibraltar	Gibraltar	Gibraltar
Greece	Anatoliki Makedonia Kai Thraki	Anatoliki Makedonia Kai Thraki
Greece	Attiki	Attiki
Greece	Dytiki Ellada	Dytiki Ellada
Greece	Dytiki Makedonia	Dytiki Makedonia
Greece	Ionia Nisia	Ionia Nisia
Greece	Ipeiros	Ipeiros
Greece	Kentriki Makedonia	Agio Oros
Greece	Kentriki Makedonia	Kentriki Makedonia
Greece	Kriti	Kriti
Greece	Notio Aigaio	Notio Aigaio
Greece	Peloponnisos	Peloponnisos
Greece	Sterea Ellada	Sterea Ellada
Greece	Thessalia	Thessalia
Greece	Voreio Aigaio	Voreio Aigaio
Greenland	Kommune Kujalleq	Kommune Kujalleq
Greenland	Kommuneqarfik Sermersooq	Kommuneqarfik Sermersooq
Greenland	Qaasuitsup Kommunia	Northeast Greenland National Park
Greenland	Qaasuitsup Kommunia	Qaasuitsup Kommunia
Greenland	Qeqqata Kommunia	Qeqqata Kommunia
Guam	Guam	Guam
Guernsey	Guernsey	Guernsey
Guinea	Conakry	Boké
Guinea	Conakry	Conakry
Guinea	Conakry	Faranah
Guinea	Conakry	Kankan
Guinea	Conakry	Kindia
Guinea	Conakry	Labé
Guinea	Conakry	Mamou
Guinea	Conakry	Nzérékoré
Hungary	Budapest	Baranya
Hungary	Budapest	Borsod-Abaúj-Zemplén
Hungary	Budapest	Budapest
Hungary	Budapest	Bács-Kiskun
Hungary	Budapest	Békés
Hungary	Budapest	Csongrád
Hungary	Budapest	Fejér
Hungary	Budapest	Gyór-Moson-Sopron
Hungary	Budapest	Heves
Hungary	Budapest	Jász-Nagykun-Szolnok
Hungary	Budapest	Komárom-Esztergom
Hungary	Budapest	Nógrád
Hungary	Budapest	Pest
Hungary	Budapest	Somogy
Hungary	Budapest	Tolna
Hungary	Budapest	Vas
Hungary	Budapest	Veszprém
Hungary	Hajdú-Bihar	Hajdú-Bihar
Hungary	Hajdú-Bihar	Szabolcs-Szatmár-Bereg
Hungary	Zala	Zala
Iceland	Austurland	Austurland
Iceland	Norðurland eystra	Norðurland eystra
Iceland	Norðurland eystra	Norðurland vestra
Iceland	Reykjavík	Höfuðborgarsvæði utan Reykjavíkur
Iceland	Reykjavík	Reykjavík
Iceland	Suðurne	Suðurland
Iceland	Suðurne	Suðurne
Iceland	Suðurne	Vesturland
Iceland	Vestfirðir	Vestfirðir
India	Andaman and Nicobar Islands	Andaman and Nicobar Islands
India	Andhra Pradesh	Andhra Pradesh
India	Assam	Arunachal Pradesh
India	Assam	Assam
India	Bihar	Bihar
India	Chandigarh	Chandigarh
India	Chhattisgarh	Chhattisgarh
India	Daman and Diu	Daman and Diu
India	Delhi	Delhi
India	Delhi	Haryana
India	Goa	Goa
India	Gujarat	Gujarat
India	Himachal Pradesh	Himachal Pradesh
India	Jammu and Kashmir	Jammu and Kashmir
India	Jharkhand	Jharkhand
India	Karnataka	Karnataka
India	Kerala	Kerala
India	Lakshadweep	Lakshadweep
India	Madhya Pradesh	Madhya Pradesh
India	Maharashtra	Dadra and Nagar Haveli
India	Maharashtra	Maharashtra
India	Manipur	Manipur
India	Meghalaya	Meghalaya
India	Mizoram	Mizoram
India	Nagaland	Nagaland
India	Orissa	Orissa
India	Pondicherry	Pondicherry
India	Punjab	Punjab
India	Rajasthan	Rajasthan
India	Tamil Nadu	Tamil Nadu
India	Telangana	Telangana
India	Tripura	Tripura
India	Uttar Pradesh	Uttar Pradesh
India	Uttaranchal	Uttaranchal
India	West Bengal	Sikkim
India	West Bengal	West Bengal
Indonesia	Aceh	Aceh
Indonesia	Bali	Bali
Indonesia	Bangka Belitung	Bangka Belitung
Indonesia	Banten	Banten
Indonesia	Bengkulu	Bengkulu
Indonesia	Gorontalo	Gorontalo
Indonesia	Jakarta Raya	Jakarta Raya
Indonesia	Jawa Barat	Jawa Barat
Indonesia	Jawa Tengah	Jawa Tengah
Indonesia	Jawa Timur	Jawa Timur
Indonesia	Kalimantan Barat	Kalimantan Barat
Indonesia	Kalimantan Selatan	Kalimantan Selatan
Indonesia	Kalimantan Tengah	Kalimantan Tengah
Indonesia	Kalimantan Timur	Kalimantan Timur
Indonesia	Kalimantan Utara	Kalimantan Utara
Indonesia	Kepulauan Riau	Kepulauan Riau
Indonesia	Lampung	Lampung
Indonesia	Maluku	Maluku
Indonesia	Maluku Utara	Maluku Utara
Indonesia	Nusa Tenggara Barat	Nusa Tenggara Barat
Indonesia	Nusa Tenggara Timur	Nusa Tenggara Timur
Indonesia	Papua	Papua
Indonesia	Papua Barat	Papua Barat
Indonesia	Riau	Riau
Indonesia	Sulawesi Barat	Sulawesi Barat
Indonesia	Sulawesi Selatan	Sulawesi Selatan
Indonesia	Sulawesi Tengah	Sulawesi Tengah
Indonesia	Sulawesi Tenggara	Sulawesi Tenggara
Indonesia	Sulawesi Utara	Sulawesi Utara
Indonesia	Sumatera Barat	Sumatera Barat
Indonesia	Sumatera Selatan	Sumatera Selatan
Indonesia	Sumatera Utara	Sumatera Utara
Indonesia	Yogyakarta	Yogyakarta
Iran	Ardabil	Ardabil
Iran	Azarbayjan-e-Gharbi	Azarbayjan-e-Gharbi
Iran	Azarbayjan-e-Sharqi	Azarbayjan-e-Sharqi
Iran	Bushehr	Bushehr
Iran	Esfahan	Chahar Mahall va Bakhtiari
Iran	Esfahan	Esfahan
Iran	Fars	Fars
Iran	Gilan	Gilan
Iran	Gilan	Zanjan
Iran	Golestan	Golestan
Iran	Hamadan	Hamadan
Iran	Hormozgan	Hormozgan
Iran	Ilam	Ilam
Iran	Kerman	Kerman
Iran	Kermanshah	Kermanshah
Iran	Khorasan-e Janubi	Khorasan-e Janubi
Iran	Khorasan-e Razavi	Khorasan-e Razavi
Iran	Khorasan-e Shemali	Khorasan-e Shemali
Iran	Khuzestan	Khuzestan
Iran	Kohkiluyeh va Buyer Ahmad	Kohkiluyeh va Buyer Ahmad
Iran	Kordestan	Kordestan
Iran	Lorestan	Lorestan
Iran	Markazi	Markazi
Iran	Mazandaran	Mazandaran
Iran	Sistan va Baluchestan	Sistan va Baluchestan
Iran	Tehran	Alborz
Iran	Tehran	Qazvin
Iran	Tehran	Qom
Iran	Tehran	Semnan
Iran	Tehran	Tehran
Iran	Yazd	Yazd
Iraq	Al Basrah	Al Basrah
Iraq	Al Basrah	Dhi Qar
Iraq	Al Basrah	Maysan
Iraq	An Najaf	Al Muthanná
Iraq	An Najaf	Al Qadisiyah
Iraq	An Najaf	An Najaf
Iraq	An Najaf	Karbala'
Iraq	Arbil	Arbil
Iraq	Arbil	At Ta'mim
Iraq	Arbil	Dahuk
Iraq	As Sulaymaniyah	As Sulaymaniyah
Iraq	Baghdad	Al Anbar
Iraq	Baghdad	Babil
Iraq	Baghdad	Baghdad
Iraq	Baghdad	Diyalá
Iraq	Baghdad	Salah ad Din
Iraq	Baghdad	Wasit
Iraq	Ninawá	Ninawá
Ireland	Connaught	Connaught
Ireland	Leinster	Leinster
Ireland	Munster	Munster
Ireland	Ulster	Ulster
Isle of Man	Isle of Man	Isle of Man
Israel	HaDarom	HaDarom
Israel	HaMerkaz	HaMerkaz
Israel	HaMerkaz	HaTsafon
Israel	HaMerkaz	Yerushalayim
Israel	Hefa	Hefa
Israel	Tel-Aviv	Tel-Aviv
Italy	Abruzzo	Abruzzo
Italy	Calabria	Calabria
Italy	Campania	Campania
Italy	Campania	Molise
Italy	Emilia-Romagna	Emilia-Romagna
Italy	Friuli-Venezia Giulia	Friuli-Venezia Giulia
Italy	Lazio	Lazio
Italy	Liguria	Liguria
Italy	Lombardia	Lombardia
Italy	Marche	Marche
Italy	Piemonte	Piemonte
Italy	Piemonte	Valle d'Aosta
Italy	Puglia	Basilicata
Italy	Puglia	Puglia
Italy	Sardegna	Sardegna
Italy	Sicilia	Sicilia
Italy	Toscana	Toscana
Italy	Trentino-Alto Adige	Trentino-Alto Adige
Italy	Umbria	Umbria
Italy	Veneto	Veneto
Japan	Aiti	Aiti
Japan	Aiti	Gihu
Japan	Aiti	Mie
Japan	Aiti	Siga
Japan	Akita	Akita
Japan	Aomori	Aomori
Japan	Ehime	Ehime
Japan	Hirosima	Hirosima
Japan	Hokkaidô	Hokkaidô
Japan	Hukuoka	Hukuoka
Japan	Hukusima	Hukusima
Japan	Hyôgo	Hyôgo
Japan	Hyôgo	Kyôto
Japan	Hyôgo	Nara
Japan	Ibaraki	Ibaraki
Japan	Isikawa	Hukui
Japan	Isikawa	Isikawa
Japan	Iwate	Iwate
Japan	Kagawa	Kagawa
Japan	Kagosima	Kagosima
Japan	Kumamoto	Kumamoto
Japan	Kôti	Kôti
Japan	Miyagi	Miyagi
Japan	Miyazaki	Miyazaki
Japan	Nagano	Nagano
Japan	Nagasaki	Nagasaki
Japan	Niigata	Niigata
Japan	Okayama	Okayama
Japan	Okinawa	Okinawa
Japan	Saga	Saga
Japan	Simane	Simane
Japan	Sizuoka	Sizuoka
Japan	Tiba	Tiba
Japan	Tiba	Totigi
Japan	Tokusima	Tokusima
Japan	Tottori	Tottori
Japan	Toyama	Toyama
Japan	Tôkyô	Gunma
Japan	Tôkyô	Kanagawa
Japan	Tôkyô	Saitama
Japan	Tôkyô	Tôkyô
Japan	Tôkyô	Yamanasi
Japan	Wakayama	Wakayama
Japan	Yamagata	Yamagata
Japan	Yamaguti	Yamaguti
Japan	Ôita	Ôita
Japan	Ôsaka	Ôsaka
Jersey	Jersey	Jersey
Jordan	Al 'Aqaba	Al 'Aqaba
Jordan	Amman	Ajlun
Jordan	Amman	Al Balqa'
Jordan	Amman	Al Karak
Jordan	Amman	Al Mafraq
Jordan	Amman	Amman
Jordan	Amman	At Tafilah
Jordan	Amman	Az Zarqa'
Jordan	Amman	Irbid
Jordan	Amman	Jarash
Jordan	Amman	Ma'an
Jordan	Amman	Madaba
Kazakhstan	Almaty	Almaty
Kazakhstan	Aqmola	Aqmola
Kazakhstan	Aqmola	Astana
Kazakhstan	Aqtöbe	Aqtöbe
Kazakhstan	Atyrau	Atyrau
Kazakhstan	Batys Qazaqstan	Batys Qazaqstan
Kazakhstan	Mangghystau	Mangghystau
Kazakhstan	Ongtüstik Qazaqstan	Ongtüstik Qazaqstan
Kazakhstan	Pavlodar	Pavlodar
Kazakhstan	Qaraghandy	Qaraghandy
Kazakhstan	Qostanay	Qostanay
Kazakhstan	Qyzylorda	Qyzylorda
Kazakhstan	Shyghys Qazaqstan	Shyghys Qazaqstan
Kazakhstan	Soltüstik Qazaqstan	Soltüstik Qazaqstan
Kazakhstan	Zhambyl	Zhambyl
Kenya	Baringo	Baringo
Kenya	Isiolo	Isiolo
Kenya	Kajiado	Kajiado
Kenya	Kakamega	Kakamega
Kenya	Kilifi	Kilifi
Kenya	Kisumu	Bomet
Kenya	Kisumu	Busia
Kenya	Kisumu	Homa Bay
Kenya	Kisumu	Kericho
Kenya	Kisumu	Kisii
Kenya	Kisumu	Kisumu
Kenya	Kisumu	Nyamira
Kenya	Kisumu	Siaya
Kenya	Kisumu	Vihiga
Kenya	Kwale	Kwale
Kenya	Laikipia	Laikipia
Kenya	Lamu	Garissa
Kenya	Lamu	Lamu
Kenya	Lamu	Tana River
Kenya	Meru	Meru
Kenya	Mombasa	Mombasa
Kenya	Mombasa	Taita/Taveta
Kenya	Nairobi City	Embu
Kenya	Nairobi City	Kiambu
Kenya	Nairobi City	Kirinyaga
Kenya	Nairobi City	Kitui
Kenya	Nairobi City	Machakos
Kenya	Nairobi City	Makueni
Kenya	Nairobi City	Murang'a
Kenya	Nairobi City	Nairobi City
Kenya	Nairobi City	Nyandarua
Kenya	Nairobi City	Nyeri
Kenya	Nairobi City	Tharaka-Nithi
Kenya	Nakuru	Nakuru
Kenya	Narok	Migori
Kenya	Narok	Narok
Kenya	Trans Nzoia	Trans Nzoia
Kenya	Turkana	Marsabit
Kenya	Turkana	Turkana
Kenya	Uasin Gishu	Bungoma
Kenya	Uasin Gishu	Elgeyo/Marakwet
Kenya	Uasin Gishu	Nandi
Kenya	Uasin Gishu	Samburu
Kenya	Uasin Gishu	Uasin Gishu
Kenya	Uasin Gishu	West Pokot
Kenya	Wajir	Mandera
Kenya	Wajir	Wajir
Kiribati	Gilbert Islands	Gilbert Islands
Kiribati	Gilbert Islands	Phoenix Islands
Kiribati	Line Islands	Line Islands
Kuwait	Al Farwaniyah	Al Ahmadi
Kuwait	Al Farwaniyah	Al Farwaniyah
Kuwait	Al Farwaniyah	Al Jahrah
Kuwait	Al Farwaniyah	Al Kuwayt
Kuwait	Al Farwaniyah	Hawalli
Kuwait	Al Farwaniyah	Mubarak Al-Kabeer
Kyrgyzstan	Chü	Bishkek
Kyrgyzstan	Chü	Chü
Kyrgyzstan	Chü	Naryn
Kyrgyzstan	Chü	Talas
Kyrgyzstan	Chü	Ysyk-Köl
Kyrgyzstan	Osh	Batken
Kyrgyzstan	Osh	Jalal-Abad
Kyrgyzstan	Osh	Osh
Latvia	Marupe	Aglona
Latvia	Marupe	Aizkraukle
Latvia	Marupe	Aizpute
Latvia	Marupe	Akniste
Latvia	Marupe	Alojas novads
Latvia	Marupe	Alsunga
Latvia	Marupe	Aluksnes novads
Latvia	Marupe	Amata
Latvia	Marupe	Apes novads
Latvia	Marupe	Auce
Latvia	Marupe	Babite
Latvia	Marupe	Baldone
Latvia	Marupe	Baltinava
Latvia	Marupe	Balvi
Latvia	Marupe	Bauska
Latvia	Marupe	Beverina
Latvia	Marupe	Broceni
Latvia	Marupe	Burtnieki
Latvia	Marupe	Carnikava
Latvia	Marupe	Cesvaine
Latvia	Marupe	Cibla
Latvia	Marupe	Cesis
Latvia	Marupe	Dagda
Latvia	Marupe	Daugavpils
Latvia	Marupe	Dobele
Latvia	Marupe	Dundaga
Latvia	Marupe	Durbe
Latvia	Marupe	Engure
Latvia	Marupe	Garkalne
Latvia	Marupe	Grobina
Latvia	Marupe	Gulbene
Latvia	Marupe	Iecava
Latvia	Marupe	Ikškile
Latvia	Marupe	Ilukste
Latvia	Marupe	Incukalns
Latvia	Marupe	Jaunjelgava
Latvia	Marupe	Jaunpiebalga
Latvia	Marupe	Jaunpils
Latvia	Marupe	Jelgava
Latvia	Marupe	Jekabpils
Latvia	Marupe	Jurmala
Latvia	Marupe	Kandava
Latvia	Marupe	Koceni
Latvia	Marupe	Koknese
Latvia	Marupe	Krimulda
Latvia	Marupe	Krustpils
Latvia	Marupe	Kraslava
Latvia	Marupe	Kuldiga
Latvia	Marupe	Karsava
Latvia	Marupe	Lielvarde
Latvia	Marupe	Liepaja
Latvia	Marupe	Limbaži
Latvia	Marupe	Lubana
Latvia	Marupe	Ludza
Latvia	Marupe	Ligatne
Latvia	Marupe	Livani
Latvia	Marupe	Madona
Latvia	Marupe	Mazsalacas novads
Latvia	Marupe	Malpils
Latvia	Marupe	Marupe
Latvia	Marupe	Mersrags
Latvia	Marupe	Naukšenu novads
Latvia	Marupe	Nereta
Latvia	Marupe	Nica
Latvia	Marupe	Ogre
Latvia	Marupe	Olaine
Latvia	Marupe	Ozolnieki
Latvia	Marupe	Preili
Latvia	Marupe	Priekule
Latvia	Marupe	Priekuli
Latvia	Marupe	Pargauja
Latvia	Marupe	Pavilosta
Latvia	Marupe	Plavinas
Latvia	Marupe	Rauna
Latvia	Marupe	Riebini
Latvia	Marupe	Roja
Latvia	Marupe	Ropaži
Latvia	Marupe	Rucava
Latvia	Marupe	Rugaji
Latvia	Marupe	Rundale
Latvia	Marupe	Rezekne
Latvia	Marupe	Riga
Latvia	Marupe	Rujienas novads
Latvia	Marupe	Sala
Latvia	Marupe	Salacgrivas novads
Latvia	Marupe	Salaspils
Latvia	Marupe	Saldus
Latvia	Marupe	Saulkrasti
Latvia	Marupe	Sigulda
Latvia	Marupe	Skrunda
Latvia	Marupe	Skriveri
Latvia	Marupe	Smiltene
Latvia	Marupe	Stopini
Latvia	Marupe	Strenci
Latvia	Marupe	Seja
Latvia	Marupe	Talsi
Latvia	Marupe	Tukums
Latvia	Marupe	Tervete
Latvia	Marupe	Vainode
Latvia	Marupe	Valkas novads
Latvia	Marupe	Valmiera
Latvia	Marupe	Varaklani
Latvia	Marupe	Vecpiebalga
Latvia	Marupe	Vecumnieki
Latvia	Marupe	Ventspils
Latvia	Marupe	Viesite
Latvia	Marupe	Vilaka
Latvia	Marupe	Vilani
Latvia	Marupe	Varkava
Latvia	Marupe	Zilupe
Latvia	Marupe	Adažu
Latvia	Marupe	Ergli
Latvia	Marupe	Kegums
Latvia	Marupe	Kekava
Lebanon	Mont-Liban	Beyrouth
Lebanon	Mont-Liban	Béqaa
Lebanon	Mont-Liban	Liban-Nord
Lebanon	Mont-Liban	Liban-Sud
Lebanon	Mont-Liban	Mont-Liban
Lebanon	Mont-Liban	Nabatîyé
Lesotho	Maseru	Berea
Lesotho	Maseru	Butha-Buthe
Lesotho	Maseru	Leribe
Lesotho	Maseru	Mafeteng
Lesotho	Maseru	Maseru
Lesotho	Maseru	Mohale's Hoek
Lesotho	Maseru	Mokhotlong
Lesotho	Maseru	Qacha's Nek
Lesotho	Maseru	Quthing
Lesotho	Maseru	Thaba-Tseka
Liberia	Margibi	Bomi
Liberia	Margibi	Bong
Liberia	Margibi	Gbarpolu
Liberia	Margibi	Grand Bassa
Liberia	Margibi	Grand Cape Mount
Liberia	Margibi	Grand Gedeh
Liberia	Margibi	Grand Kru
Liberia	Margibi	Lofa
Liberia	Margibi	Margibi
Liberia	Margibi	Maryland
Liberia	Margibi	Montserrado
Liberia	Margibi	Nimba
Liberia	Margibi	River Gee
Liberia	Margibi	Rivercess
Liberia	Margibi	Sinoe
Libya	Al Butnan	Al Butnan
Libya	Al Jabal al Akhd¸ar	Al Jabal al Akhd¸ar
Libya	Al Jabal al Akhd¸ar	Al Marj
Libya	Al Jabal al Akhd¸ar	Al Wah¸at
Libya	Al Jabal al Akhd¸ar	Darnah
Libya	Al Jabal al Gharbi	Al Jabal al Gharbi
Libya	Al Jifarah	Al Jifarah
Libya	Al Jifarah	Al Marqab
Libya	Al Jifarah	An Nuqat al Khams
Libya	Al Jifarah	Az Zawiyah
Libya	Al Jifarah	Nalut
Libya	Al Kufrah	Al Kufrah
Libya	Banghazi	Banghazi
Libya	Ghat	Ghat
Libya	Misratah	Misratah
Libya	Misratah	Surt
Libya	Sabha	Al Jufrah
Libya	Sabha	Murzuq
Libya	Sabha	Sabha
Libya	Sabha	Wadi al H¸ayat
Libya	Sabha	Wadi ash Shati
Libya	Tarabulus	Tarabulus
Lithuania	Kauno	Kauno
Lithuania	Kauno	Marijampoles
Lithuania	Kauno	Taurages
Lithuania	Klaipedos	Klaipedos
Lithuania	Klaipedos	Telsiu
Lithuania	Vilniaus	Alytaus
Lithuania	Vilniaus	Panevezio
Lithuania	Vilniaus	Siauliu
Lithuania	Vilniaus	Utenos
Lithuania	Vilniaus	Vilniaus
Luxembourg	Luxembourg	Diekirch
Luxembourg	Luxembourg	Grevenmacher
Luxembourg	Luxembourg	Luxembourg
Madagascar	Antananarivo	Antananarivo
Madagascar	Antsiranana	Antsiranana
Madagascar	Fianarantsoa	Fianarantsoa
Madagascar	Mahajanga	Mahajanga
Madagascar	Toamasina	Toamasina
Madagascar	Toliara	Toliara
Madeira	Região Autónoma da Madeira	Região Autónoma da Madeira
Malawi	Blantyre	Balaka
Malawi	Blantyre	Blantyre
Malawi	Blantyre	Chikwawa
Malawi	Blantyre	Chiradzulu
Malawi	Blantyre	Mulanje
Malawi	Blantyre	Mwanza
Malawi	Blantyre	Neno
Malawi	Blantyre	Nsanje
Malawi	Blantyre	Ntcheu
Malawi	Blantyre	Phalombe
Malawi	Blantyre	Thyolo
Malawi	Blantyre	Zomba
Malawi	Likoma	Likoma
Malawi	Likoma	Nkhata Bay
Malawi	Lilongwe	Chitipa
Malawi	Lilongwe	Dedza
Malawi	Lilongwe	Dowa
Malawi	Lilongwe	Karonga
Malawi	Lilongwe	Kasungu
Malawi	Lilongwe	Lilongwe
Malawi	Lilongwe	Mchinji
Malawi	Lilongwe	Mzimba
Malawi	Lilongwe	Nkhotakota
Malawi	Lilongwe	Ntchisi
Malawi	Lilongwe	Salima
Malawi	Machinga	Machinga
Malawi	Mangochi	Mangochi
Malawi	Rumphi	Rumphi
Malaysia	Kedah	Kedah
Malaysia	Kedah	Perlis
Malaysia	Kelantan	Kelantan
Malaysia	Melaka	Melaka
Malaysia	Pahang	Pahang
Malaysia	Perak	Perak
Malaysia	Pulau Pinang	Pulau Pinang
Malaysia	Terengganu	Terengganu
Malaysia	Wilayah Persekutuan Labuan	Wilayah Persekutuan Labuan
Mali	Bamako	Bamako
Mali	Bamako	Gao
Mali	Bamako	Kayes
Mali	Bamako	Koulikoro
Mali	Bamako	Mopti
Mali	Bamako	Sikasso
Mali	Bamako	Ségou
Mali	Bamako	Tombouctou
Mali	Kidal	Kidal
Malta	Malta	Malta
Mauritania	Dakhlet Nouâdhibou	Dakhlet Nouâdhibou
Mauritania	Hodh ech Chargui	Hodh ech Chargui
Mauritania	Nouakchott	Adrar
Mauritania	Nouakchott	Assaba
Mauritania	Nouakchott	Brakna
Mauritania	Nouakchott	Gorgol
Mauritania	Nouakchott	Guidimaka
Mauritania	Nouakchott	Hodh el Gharbi
Mauritania	Nouakchott	Inchiri
Mauritania	Nouakchott	Nouakchott
Mauritania	Nouakchott	Tagant
Mauritania	Nouakchott	Trarza
Mauritania	Tiris Zemmour	Tiris Zemmour
Mauritius	Mauritius	Agalega Islands
Mauritius	Mauritius	Cargados Carajos Shoals
Mauritius	Mauritius	Mauritius
Mauritius	Rodrigues Island	Rodrigues Island
Mayotte	Mayotte	Mayotte
Moldova	Chisinau	Anenii Noi
Moldova	Chisinau	Basarabeasca
Moldova	Chisinau	Bender
Moldova	Chisinau	Briceni
Moldova	Chisinau	Bal<U+021B>i
Moldova	Chisinau	Cahul
Moldova	Chisinau	Cantemir
Moldova	Chisinau	Chisinau
Moldova	Chisinau	Cimi<U+0219>lia
Moldova	Chisinau	Criuleni
Moldova	Chisinau	Calara<U+0219>i
Moldova	Chisinau	Cau<U+0219>eni
Moldova	Chisinau	Dondu<U+0219>eni
Moldova	Chisinau	Drochia
Moldova	Chisinau	Dubasari
Moldova	Chisinau	Edinet
Moldova	Chisinau	Flore<U+0219>ti
Moldova	Chisinau	Fale<U+0219>ti
Moldova	Chisinau	Glodeni
Moldova	Chisinau	Gagauzia (UTAG)
Moldova	Chisinau	Hînce<U+0219>ti
Moldova	Chisinau	Ialoveni
Moldova	Chisinau	Leova
Moldova	Chisinau	Nisporeni
Moldova	Chisinau	Ocni<U+021B>a
Moldova	Chisinau	Orhei
Moldova	Chisinau	Rezina
Moldova	Chisinau	Rî<U+0219>cani
Moldova	Chisinau	Soroca
Moldova	Chisinau	Stra<U+0219>eni
Moldova	Chisinau	Stînga Nistrului, unitatea teritoriala din
Moldova	Chisinau	Sîngerei
Moldova	Chisinau	Taraclia
Moldova	Chisinau	Telene<U+0219>ti
Moldova	Chisinau	Ungheni
Moldova	Chisinau	<U+0218>oldane<U+0219>ti
Moldova	Chisinau	<U+0218>tefan Voda
Monaco	Monaco	Monaco
Mongolia	Bayan-Ölgiy	Bayan-Ölgiy
Mongolia	Dornod	Dornod
Mongolia	Dzavhan	Dzavhan
Mongolia	Govi-Altay	Govi-Altay
Mongolia	Hovd	Hovd
Mongolia	Hövsgöl	Hövsgöl
Mongolia	Sühbaatar	Sühbaatar
Mongolia	Ulaanbaatar	Arhangay
Mongolia	Ulaanbaatar	Bayanhongor
Mongolia	Ulaanbaatar	Bulgan
Mongolia	Ulaanbaatar	Darhan uul
Mongolia	Ulaanbaatar	Dornogovi
Mongolia	Ulaanbaatar	Dundgovi
Mongolia	Ulaanbaatar	Govi-Sümber
Mongolia	Ulaanbaatar	Hentiy
Mongolia	Ulaanbaatar	Orhon
Mongolia	Ulaanbaatar	Selenge
Mongolia	Ulaanbaatar	Töv
Mongolia	Ulaanbaatar	Ulaanbaatar
Mongolia	Ulaanbaatar	Övörhangay
Mongolia	Uvs	Uvs
Mongolia	Ömnögovi	Ömnögovi
Montenegro	Kotor	Budva
Montenegro	Kotor	Cetinje
Montenegro	Kotor	Herceg-Novi
Montenegro	Kotor	Kotor
Montenegro	Kotor	Montenegro
Montenegro	Kotor	Nikšic
Montenegro	Kotor	Plužine
Montenegro	Kotor	Tivat
Montenegro	Podgorica	Andrijevica
Montenegro	Podgorica	Bar
Montenegro	Podgorica	Berane
Montenegro	Podgorica	Bijelo Polje
Montenegro	Podgorica	Danilovgrad
Montenegro	Podgorica	Kolašin
Montenegro	Podgorica	Mojkovac
Montenegro	Podgorica	Plav
Montenegro	Podgorica	Pljevlja
Montenegro	Podgorica	Podgorica
Montenegro	Podgorica	Rožaje
Montenegro	Podgorica	Ulcinj
Montenegro	Podgorica	Šavnik
Montenegro	Podgorica	Žabljak
Morocco	Chaouia-Ouardigha	Chaouia-Ouardigha
Morocco	Chaouia-Ouardigha	Grand Casablanca
Morocco	Fès-Boulemane	Fès-Boulemane
Morocco	Guelmim-Es Smara	Guelmim-Es Smara
Morocco	L'Oriental	L'Oriental
Morocco	Laâyoune-Boujdour-Sakia el Hamra	Laâyoune-Boujdour-Sakia el Hamra
Morocco	Marrakech-Tensift-Al Haouz	Doukhala-Abda
Morocco	Marrakech-Tensift-Al Haouz	Marrakech-Tensift-Al Haouz
Morocco	Marrakech-Tensift-Al Haouz	Tadla-Azilal
Morocco	Meknès-Tafilalet	Meknès-Tafilalet
Morocco	Oued ed Dahab-Lagouira	Oued ed Dahab-Lagouira
Morocco	Rabat-Salé-Zemmour-Zaer	Gharb-Chrarda-Beni Hssen
Morocco	Rabat-Salé-Zemmour-Zaer	Rabat-Salé-Zemmour-Zaer
Morocco	Souss-Massa-Drâa	Souss-Massa-Drâa
Morocco	Tanger-Tétouan	Tanger-Tétouan
Morocco	Taza-Al Hoceima-Taounate	Taza-Al Hoceima-Taounate
Mozambique	Cabo Delgado	Cabo Delgado
Mozambique	Inhambane	Inhambane
Mozambique	Manica	Manica
Mozambique	Maputo	Gaza
Mozambique	Maputo	Maputo
Mozambique	Nampula	Nampula
Mozambique	Niassa	Niassa
Mozambique	Sofala	Sofala
Mozambique	Tete	Tete
Mozambique	Zambézia	Zambézia
Myanmar	Ayeyarwady	Ayeyarwady
Myanmar	Kachin	Kachin
Myanmar	Kayah	Kayah
Myanmar	Mandalay	Chin
Myanmar	Mandalay	Magway
Myanmar	Mandalay	Mandalay
Myanmar	Mon	Mon
Myanmar	Nay Pyi Taw	Nay Pyi Taw
Myanmar	Rakhine	Rakhine
Myanmar	Sagaing	Sagaing
Myanmar	Shan	Shan
Myanmar	Tanintharyi	Tanintharyi
Namibia	Erongo	Erongo
Namibia	Karas	Karas
Namibia	Kavango East	Kavango East
Namibia	Khomas	Hardap
Namibia	Khomas	Khomas
Namibia	Khomas	Omaheke
Namibia	Khomas	Otjozondjupa
Namibia	Oshana	Kavango West
Namibia	Oshana	Kunene
Namibia	Oshana	Ohangwena
Namibia	Oshana	Omusati
Namibia	Oshana	Oshana
Namibia	Oshana	Oshikoto
Namibia	Zambezi	Zambezi
Nauru	Yaren	Aiwo
Nauru	Yaren	Anabar
Nauru	Yaren	Anetan
Nauru	Yaren	Anibare
Nauru	Yaren	Baiti
Nauru	Yaren	Boe
Nauru	Yaren	Buada
Nauru	Yaren	Denigomodu
Nauru	Yaren	Ewa
Nauru	Yaren	Ijuw
Nauru	Yaren	Meneng
Nauru	Yaren	Nibok
Nauru	Yaren	Uaboe
Nauru	Yaren	Yaren
Nepal	Bagmati	Bagmati
Nepal	Bheri	Bheri
Nepal	Bheri	Rapti
Nepal	Gandaki	Dhawalagiri
Nepal	Gandaki	Gandaki
Nepal	Gandaki	Karnali
Nepal	Janakpur	Janakpur
Nepal	Koshi	Koshi
Nepal	Koshi	Sagarmatha
Nepal	Lumbini	Lumbini
Nepal	Mechi	Mechi
Nepal	Narayani	Narayani
Nepal	Seti	Mahakali
Nepal	Seti	Seti
Netherlands	Drenthe	Drenthe
Netherlands	Limburg	Limburg
Netherlands	Noord-Brabant	Noord-Brabant
Netherlands	Noord-Holland	Flevoland
Netherlands	Noord-Holland	Friesland
Netherlands	Noord-Holland	Gelderland
Netherlands	Noord-Holland	Groningen
Netherlands	Noord-Holland	Noord-Holland
Netherlands	Noord-Holland	Overijssel
Netherlands	Noord-Holland	Utrecht
Netherlands	Noord-Holland	Zeeland
Netherlands	Zuid-Holland	Zuid-Holland
New Zealand	Auckland	Auckland
New Zealand	Auckland	Kermadec Islands
New Zealand	Auckland	Three Kings Islands
New Zealand	Bay of Plenty	Bay of Plenty
New Zealand	Canterbury	Antipodes Islands
New Zealand	Canterbury	Bounty Islands
New Zealand	Canterbury	Canterbury
New Zealand	Chatham Islands Territory	Chatham Islands Territory
New Zealand	Gisborne	Gisborne
New Zealand	Hawke's Bay	Hawke's Bay
New Zealand	Manawatu-Wanganui	Manawatu-Wanganui
New Zealand	Marlborough	Marlborough
New Zealand	Nelson City	Nelson City
New Zealand	Nelson City	Tasman
New Zealand	Niue	Niue
New Zealand	Northland	Northland
New Zealand	Otago	Auckland Islands
New Zealand	Otago	Campbell Islands
New Zealand	Otago	Otago
New Zealand	Southland	Southland
New Zealand	Southland	The Snares
New Zealand	Taranaki	Taranaki
New Zealand	Waikato	Waikato
New Zealand	Wellington	Wellington
New Zealand	West Coast	West Coast
Niger	Agadez	Agadez
Niger	Tahoua	Tahoua
Niger	Tillabéri	Dosso
Niger	Tillabéri	Niamey
Niger	Tillabéri	Tillabéri
Niger	Zinder	Diffa
Niger	Zinder	Maradi
Niger	Zinder	Zinder
Nigeria	Abuja Capital Territory	Abuja Capital Territory
Nigeria	Abuja Capital Territory	Kogi
Nigeria	Abuja Capital Territory	Nassarawa
Nigeria	Abuja Capital Territory	Niger
Nigeria	Abuja Capital Territory	Taraba
Nigeria	Adamawa	Adamawa
Nigeria	Akwa Ibom	Akwa Ibom
Nigeria	Bauchi	Bauchi
Nigeria	Bauchi	Gombe
Nigeria	Borno	Borno
Nigeria	Cross River	Cross River
Nigeria	Delta	Anambra
Nigeria	Delta	Delta
Nigeria	Edo	Edo
Nigeria	Enugu	Benue
Nigeria	Enugu	Ebonyi
Nigeria	Enugu	Enugu
Nigeria	Imo	Abia
Nigeria	Imo	Imo
Nigeria	Kaduna	Kaduna
Nigeria	Kano	Jigawa
Nigeria	Kano	Kano
Nigeria	Kano	Katsina
Nigeria	Kano	Yobe
Nigeria	Kano	Zamfara
Nigeria	Kwara	Kwara
Nigeria	Lagos	Ekiti
Nigeria	Lagos	Lagos
Nigeria	Lagos	Ogun
Nigeria	Lagos	Osun
Nigeria	Ondo	Ondo
Nigeria	Oyo	Oyo
Nigeria	Plateau	Plateau
Nigeria	Rivers	Bayelsa
Nigeria	Rivers	Rivers
Nigeria	Sokoto	Kebbi
Nigeria	Sokoto	Sokoto
Norfolk Island	Norfolk Island	Norfolk Island
North Korea	Pyongyang-si	Chagang-do
North Korea	Pyongyang-si	Hamgyongbuk-do
North Korea	Pyongyang-si	Hamgyongnam-do
North Korea	Pyongyang-si	Hwanghaebuk-do
North Korea	Pyongyang-si	Hwanghaenam-do
North Korea	Pyongyang-si	Kaesong Industrial Region
North Korea	Pyongyang-si	Kangwon-do
North Korea	Pyongyang-si	Nason
North Korea	Pyongyang-si	Pyonganbuk-do
North Korea	Pyongyang-si	Pyongannam-do
North Korea	Pyongyang-si	Pyongyang-si
North Korea	Pyongyang-si	Sinuiju Special Administrative Region
North Korea	Pyongyang-si	Yanggang-do
Northern Mariana Islands	Northern Mariana Islands	Northern Mariana Islands
Norway	Akershus	Akershus
Norway	Akershus	Buskerud
Norway	Akershus	Hedmark
Norway	Akershus	Oslo
Norway	Finnmark	Finnmark
Norway	Hordaland	Hordaland
Norway	Møre og Romsdal	Møre og Romsdal
Norway	Nord-Trøndelag	Nord-Trøndelag
Norway	Nordland	Jan Mayen
Norway	Nordland	Nordland
Norway	Oppland	Oppland
Norway	Rogaland	Rogaland
Norway	Sogn og Fjordane	Sogn og Fjordane
Norway	Svalbard	Svalbard
Norway	Sør-Trøndelag	Sør-Trøndelag
Norway	Telemark	Telemark
Norway	Troms	Troms
Norway	Vest-Agder	Aust-Agder
Norway	Vest-Agder	Vest-Agder
Norway	Vestfold	Vestfold
Norway	Østfold	Østfold
Oman	Al Wustá	Al Wustá
Oman	Masqat	Ad Dakhiliyah
Oman	Masqat	Al Buraymi
Oman	Masqat	Az¸ Z¸ahirah
Oman	Masqat	Janub al Batinah
Oman	Masqat	Janub ash Sharqiyah
Oman	Masqat	Masqat
Oman	Masqat	Shamal al Batinah
Oman	Masqat	Shamal ash Sharqiyah
Oman	Musandam	Musandam
Oman	Z¸ufar	Z¸ufar
Pakistan	Baluchistan	Baluchistan
Pakistan	North-West Frontier	Federally Administered Tribal Areas
Pakistan	North-West Frontier	North-West Frontier
Pakistan	Northern Areas	Northern Areas
Pakistan	Punjab	Azad Kashmir
Pakistan	Punjab	Islamabad
Pakistan	Punjab	Punjab
Pakistan	Sind	Sind
Poland	Dolnoslaskie	Dolnoslaskie
Poland	Kujawsko-pomorskie	Kujawsko-pomorskie
Poland	Lubelskie	Lubelskie
Poland	Lubuskie	Lubuskie
Poland	Lódzkie	Lódzkie
Poland	Malopolskie	Malopolskie
Poland	Malopolskie	Swietokrzyskie
Poland	Mazowieckie	Mazowieckie
Poland	Mazowieckie	Podlaskie
Poland	Podkarpackie	Podkarpackie
Poland	Pomorskie	Pomorskie
Poland	Slaskie	Opolskie
Poland	Slaskie	Slaskie
Poland	Warminsko-mazurskie	Warminsko-mazurskie
Poland	Wielkopolskie	Wielkopolskie
Poland	Zachodniopomorskie	Zachodniopomorskie
Portugal	Bragança	Bragança
Portugal	Faro	Beja
Portugal	Faro	Faro
Portugal	Lisboa	Leiria
Portugal	Lisboa	Lisboa
Portugal	Lisboa	Portalegre
Portugal	Lisboa	Santarém
Portugal	Lisboa	Setúbal
Portugal	Lisboa	Évora
Portugal	Porto	Aveiro
Portugal	Porto	Braga
Portugal	Porto	Castelo Branco
Portugal	Porto	Coimbra
Portugal	Porto	Porto
Portugal	Porto	Viana do Castelo
Portugal	Vila Real	Vila Real
Portugal	Viseu	Guarda
Portugal	Viseu	Viseu
Qatar	Ad Daw<U+1E29>ah	Ad Daw<U+1E29>ah
Qatar	Ad Daw<U+1E29>ah	Al Khawr wa adh Dhakhirah
Qatar	Ad Daw<U+1E29>ah	Al Wakrah
Qatar	Ad Daw<U+1E29>ah	Ar Rayyan
Qatar	Ad Daw<U+1E29>ah	Ash Shamal
Qatar	Ad Daw<U+1E29>ah	Az¸ Za¸`ayin
Qatar	Ad Daw<U+1E29>ah	Umm Salal
Romania	Arad	Arad
Romania	Bacau	Bacau
Romania	Bacau	Covasna
Romania	Bacau	Neamt
Romania	Bacau	Vrancea
Romania	Bihor	Bihor
Romania	Bucuresti	Bucuresti
Romania	Cluj	Bistrita-Nasaud
Romania	Cluj	Cluj
Romania	Cluj	Salaj
Romania	Constanta	Constanta
Romania	Dolj	Dolj
Romania	Dolj	Mehedinti
Romania	Dolj	Olt
Romania	Iasi	Botosani
Romania	Iasi	Iasi
Romania	Iasi	Vaslui
Romania	Ilfov	Arges
Romania	Ilfov	Braila
Romania	Ilfov	Brasov
Romania	Ilfov	Buzau
Romania	Ilfov	Calarasi
Romania	Ilfov	Dâmbovita
Romania	Ilfov	Galati
Romania	Ilfov	Giurgiu
Romania	Ilfov	Ialomita
Romania	Ilfov	Ilfov
Romania	Ilfov	Prahova
Romania	Ilfov	Teleorman
Romania	Ilfov	Tulcea
Romania	Maramures	Maramures
Romania	Mures	Harghita
Romania	Mures	Mures
Romania	Satu Mare	Satu Mare
Romania	Sibiu	Alba
Romania	Sibiu	Gorj
Romania	Sibiu	Hunedoara
Romania	Sibiu	Sibiu
Romania	Sibiu	Vâlcea
Romania	Suceava	Suceava
Romania	Timis	Caras-Severin
Romania	Timis	Timis
Russian Federation	Altay	Altay
Russian Federation	Altayskiy	Altayskiy
Russian Federation	Amurskaya	Amurskaya
Russian Federation	Arkhangel'skaya	Arkhangel'skaya
Russian Federation	Astrakhanskaya	Astrakhanskaya
Russian Federation	Bashkortostan	Bashkortostan
Russian Federation	Belgorodskaya	Belgorodskaya
Russian Federation	Bryanskaya	Bryanskaya
Russian Federation	Buryatiya	Buryatiya
Russian Federation	Chechenskaya	Chechenskaya
Russian Federation	Chelyabinskaya	Chelyabinskaya
Russian Federation	Chukotskiy	Chukotskiy
Russian Federation	Chuvashskaya	Chuvashskaya
Russian Federation	Dagestan	Dagestan
Russian Federation	Ingushskaya	Ingushskaya
Russian Federation	Irkutskaya	Irkutskaya
Russian Federation	Ivanovskaya	Ivanovskaya
Russian Federation	Kabardino-Balkarskaya	Kabardino-Balkarskaya
Russian Federation	Kaliningradskaya	Kaliningradskaya
Russian Federation	Kalmykiya	Kalmykiya
Russian Federation	Kaluzhskaya	Kaluzhskaya
Russian Federation	Kamchatskiy	Kamchatskiy
Russian Federation	Kareliya	Kareliya
Russian Federation	Kemerovskaya	Kemerovskaya
Russian Federation	Khabarovskiy	Khabarovskiy
Russian Federation	Khabarovskiy	Yeveryskaya
Russian Federation	Khakasiya	Khakasiya
Russian Federation	Khanty-Mansiyskiy	Khanty-Mansiyskiy
Russian Federation	Kirovskaya	Kirovskaya
Russian Federation	Komi	Komi
Russian Federation	Krasnodyarskiy	Adygeya
Russian Federation	Krasnodyarskiy	Krasnodyarskiy
Russian Federation	Krasnoyarskiy	Krasnoyarskiy
Russian Federation	Kurganskaya	Kurganskaya
Russian Federation	Kurskaya	Kurskaya
Russian Federation	Lipetskaya	Lipetskaya
Russian Federation	Magadanskaya	Magadanskaya
Russian Federation	Mariy El	Mariy El
Russian Federation	Mordoviya	Mordoviya
Russian Federation	Moskovskaya	Moskovskaya
Russian Federation	Moskovskaya	Ryazanskaya
Russian Federation	Moskovskaya	Tul'skaya
Russian Federation	Moskovskaya	Vladimirskaya
Russian Federation	Moskva	Moskva
Russian Federation	Moskva	Smolenskaya
Russian Federation	Moskva	Tverskaya
Russian Federation	Murmanskaya	Murmanskaya
Russian Federation	Nenetskiy	Nenetskiy
Russian Federation	Nizhegorodskaya	Kostromskaya
Russian Federation	Nizhegorodskaya	Nizhegorodskaya
Russian Federation	Novosibirskaya	Novosibirskaya
Russian Federation	Omskaya	Omskaya
Russian Federation	Orenburgskaya	Orenburgskaya
Russian Federation	Penzenskaya	Penzenskaya
Russian Federation	Permskiy	Permskiy
Russian Federation	Primorskiy	Primorskiy
Russian Federation	Pskovskaya oblast'	Pskovskaya oblast'
Russian Federation	Rostovskaya	Rostovskaya
Russian Federation	Sakha	Sakha
Russian Federation	Sakhalinskaya	Sakhalinskaya
Russian Federation	Samarskaya	Samarskaya
Russian Federation	Sankt-Peterburg	Leningradskaya
Russian Federation	Sankt-Peterburg	Novgorodskaya
Russian Federation	Sankt-Peterburg	Sankt-Peterburg
Russian Federation	Saratovskaya	Saratovskaya
Russian Federation	Severnaya Osetiya	Severnaya Osetiya
Russian Federation	Stavropol'skiy	Karachayevo-Cherkesskaya
Russian Federation	Stavropol'skiy	Stavropol'skiy
Russian Federation	Sverdlovskaya	Sverdlovskaya
Russian Federation	Tambovskaya	Tambovskaya
Russian Federation	Tatarstan	Tatarstan
Russian Federation	Tomskaya	Tomskaya
Russian Federation	Tyumenskaya	Tyumenskaya
Russian Federation	Tyva	Tyva
Russian Federation	Udmurtskaya	Udmurtskaya
Russian Federation	Ul'yanovskaya	Ul'yanovskaya
Russian Federation	Volgogradskaya	Volgogradskaya
Russian Federation	Vologodskaya	Vologodskaya
Russian Federation	Voronezhskaya	Orlovskaya
Russian Federation	Voronezhskaya	Voronezhskaya
Russian Federation	Yamalo-Nenentskiy	Yamalo-Nenentskiy
Russian Federation	Yaroslavskaya	Yaroslavskaya
Russian Federation	Zabaykal'skiy	Zabaykal'skiy
Rwanda	Ouest	Ouest
Rwanda	Ville de Kigali	Est
Rwanda	Ville de Kigali	Nord
Rwanda	Ville de Kigali	Sud
Rwanda	Ville de Kigali	Ville de Kigali
Réunion	Réunion	Réunion
Saint Pierre and Miquelon	Saint Pierre and Miquelon	Saint Pierre and Miquelon
Sao Tome and Principe	Príncipe	Príncipe
Sao Tome and Principe	São Tomé	São Tomé
Saudi Arabia	Al Bahah	Al Bahah
Saudi Arabia	Al Hudud ash Shamaliyah	Al Hudud ash Shamaliyah
Saudi Arabia	Al Jawf	Al Jawf
Saudi Arabia	Al Madinah	Al Madinah
Saudi Arabia	Al Qasim	Al Qasim
Saudi Arabia	Ar Riyad	Ar Riyad
Saudi Arabia	Ash Sharqiyah	Ash Sharqiyah
Saudi Arabia	Ash Sharqiyah	Ash Sharqiyah
Saudi Arabia	Asir	Asir
Saudi Arabia	Ha'il	Ha'il
Saudi Arabia	Jizan	Jizan
Saudi Arabia	Makkah	Makkah
Saudi Arabia	Najran	Najran
Saudi Arabia	Tabuk	Tabuk
Senegal	Dakar	Dakar
Senegal	Dakar	Diourbel
Senegal	Dakar	Fatick
Senegal	Dakar	Kaffrine
Senegal	Dakar	Kaolack
Senegal	Dakar	Kolda
Senegal	Dakar	Kédougou
Senegal	Dakar	Louga
Senegal	Dakar	Matam
Senegal	Dakar	Saint-Louis
Senegal	Dakar	Tambacounda
Senegal	Dakar	Thiès
Senegal	Ziguinchor	Sédhiou
Senegal	Ziguinchor	Ziguinchor
Serbia	Beograd	Beograd
Serbia	Beograd	Bor
Serbia	Beograd	Branicevo
Serbia	Beograd	Kolubara
Serbia	Beograd	Macva
Serbia	Beograd	Moravica
Serbia	Beograd	Podunavlje
Serbia	Beograd	Pomoravlje
Serbia	Beograd	Sumadija
Serbia	Beograd	Vojvodina
Serbia	Beograd	Zajecar
Serbia	Beograd	Zlatibor
Serbia	Kosovo-Metohija	Jablanica
Serbia	Kosovo-Metohija	Kosovo-Metohija
Serbia	Kosovo-Metohija	Pcinja
Serbia	Kosovo-Metohija	Pirot
Serbia	Kosovo-Metohija	Rasina
Serbia	Kosovo-Metohija	Raska
Serbia	Kosovo-Metohija	Toplica
Serbia	Nisava	Nisava
Seychelles	Grand Anse Praslin	Baie Sainte Anne
Seychelles	Grand Anse Praslin	Grand Anse Praslin
Seychelles	Grand Anse Praslin	La Digue
Seychelles	Pointe Larue	Anse Boileau
Seychelles	Pointe Larue	Anse Etoile
Seychelles	Pointe Larue	Anse Royale
Seychelles	Pointe Larue	Anse aux Pins
Seychelles	Pointe Larue	Au Cap
Seychelles	Pointe Larue	Baie Lazare
Seychelles	Pointe Larue	Beau Vallon
Seychelles	Pointe Larue	Bel Air
Seychelles	Pointe Larue	Bel Ombre
Seychelles	Pointe Larue	Cascade
Seychelles	Pointe Larue	English River
Seychelles	Pointe Larue	Glacis
Seychelles	Pointe Larue	Grand Anse Mahe
Seychelles	Pointe Larue	Inner Islands
Seychelles	Pointe Larue	Les Mamelles
Seychelles	Pointe Larue	Mont Buxton
Seychelles	Pointe Larue	Mont Fleuri
Seychelles	Pointe Larue	Outer Islands
Seychelles	Pointe Larue	Plaisance
Seychelles	Pointe Larue	Pointe Larue
Seychelles	Pointe Larue	Port Glaud
Seychelles	Pointe Larue	Roche Caiman
Seychelles	Pointe Larue	Saint Louis
Seychelles	Pointe Larue	Takamaka
Sierra Leone	Northern	Eastern
Sierra Leone	Northern	Northern
Sierra Leone	Northern	Southern
Sierra Leone	Northern	Western Area
Slovakia	Banskobystricky kraj	Banskobystricky kraj
Slovakia	Bratislavsky kraj	Bratislavsky kraj
Slovakia	Bratislavsky kraj	Nitriansky kraj
Slovakia	Bratislavsky kraj	Trenciansky kraj
Slovakia	Bratislavsky kraj	Trnavsky kraj
Slovakia	Bratislavsky kraj	Zilinsky kraj
Slovakia	Kosicky kraj	Kosicky kraj
Slovakia	Presovsky kraj	Presovsky kraj
Slovenia	Cerklje na Gorenjskem	Ajdovšcina
Slovenia	Cerklje na Gorenjskem	Apace
Slovenia	Cerklje na Gorenjskem	Beltinci
Slovenia	Cerklje na Gorenjskem	Benedikt
Slovenia	Cerklje na Gorenjskem	Bistrica ob Sotli
Slovenia	Cerklje na Gorenjskem	Bled
Slovenia	Cerklje na Gorenjskem	Bloke
Slovenia	Cerklje na Gorenjskem	Bohinj
Slovenia	Cerklje na Gorenjskem	Borovnica
Slovenia	Cerklje na Gorenjskem	Bovec
Slovenia	Cerklje na Gorenjskem	Braslovce
Slovenia	Cerklje na Gorenjskem	Brda
Slovenia	Cerklje na Gorenjskem	Brezovica
Slovenia	Cerklje na Gorenjskem	Brežice
Slovenia	Cerklje na Gorenjskem	Cankova
Slovenia	Cerklje na Gorenjskem	Celje
Slovenia	Cerklje na Gorenjskem	Cerklje na Gorenjskem
Slovenia	Cerklje na Gorenjskem	Cerknica
Slovenia	Cerklje na Gorenjskem	Cerkno
Slovenia	Cerklje na Gorenjskem	Cerkvenjak
Slovenia	Cerklje na Gorenjskem	Cirkulane
Slovenia	Cerklje na Gorenjskem	Destrnik
Slovenia	Cerklje na Gorenjskem	Divaca
Slovenia	Cerklje na Gorenjskem	Dobje
Slovenia	Cerklje na Gorenjskem	Dobrepolje
Slovenia	Cerklje na Gorenjskem	Dobrna
Slovenia	Cerklje na Gorenjskem	Dobrova-Polhov Gradec
Slovenia	Cerklje na Gorenjskem	Dobrovnik
Slovenia	Cerklje na Gorenjskem	Dol pri Ljubljani
Slovenia	Cerklje na Gorenjskem	Dolenjske Toplice
Slovenia	Cerklje na Gorenjskem	Domžale
Slovenia	Cerklje na Gorenjskem	Dornava
Slovenia	Cerklje na Gorenjskem	Dravograd
Slovenia	Cerklje na Gorenjskem	Duplek
Slovenia	Cerklje na Gorenjskem	Gorenja vas-Poljane
Slovenia	Cerklje na Gorenjskem	Gorišnica
Slovenia	Cerklje na Gorenjskem	Gorje
Slovenia	Cerklje na Gorenjskem	Gornja Radgona
Slovenia	Cerklje na Gorenjskem	Gornji Grad
Slovenia	Cerklje na Gorenjskem	Gornji Petrovci
Slovenia	Cerklje na Gorenjskem	Grad
Slovenia	Cerklje na Gorenjskem	Grosuplje
Slovenia	Cerklje na Gorenjskem	Hajdina
Slovenia	Cerklje na Gorenjskem	Hodoš
Slovenia	Cerklje na Gorenjskem	Horjul
Slovenia	Cerklje na Gorenjskem	Hrastnik
Slovenia	Cerklje na Gorenjskem	Hrpelje-Kozina
Slovenia	Cerklje na Gorenjskem	Idrija
Slovenia	Cerklje na Gorenjskem	Ig
Slovenia	Cerklje na Gorenjskem	Ilirska Bistrica
Slovenia	Cerklje na Gorenjskem	Ivancna Gorica
Slovenia	Cerklje na Gorenjskem	Izola
Slovenia	Cerklje na Gorenjskem	Jesenice
Slovenia	Cerklje na Gorenjskem	Jezersko
Slovenia	Cerklje na Gorenjskem	Juršinci
Slovenia	Cerklje na Gorenjskem	Kamnik
Slovenia	Cerklje na Gorenjskem	Kanal
Slovenia	Cerklje na Gorenjskem	Kidricevo
Slovenia	Cerklje na Gorenjskem	Kobarid
Slovenia	Cerklje na Gorenjskem	Kobilje
Slovenia	Cerklje na Gorenjskem	Komen
Slovenia	Cerklje na Gorenjskem	Komenda
Slovenia	Cerklje na Gorenjskem	Koper
Slovenia	Cerklje na Gorenjskem	Kosanjevica na Krki
Slovenia	Cerklje na Gorenjskem	Kostel
Slovenia	Cerklje na Gorenjskem	Kozje
Slovenia	Cerklje na Gorenjskem	Kocevje
Slovenia	Cerklje na Gorenjskem	Kranj
Slovenia	Cerklje na Gorenjskem	Kranjska Gora
Slovenia	Cerklje na Gorenjskem	Križevci
Slovenia	Cerklje na Gorenjskem	Krško
Slovenia	Cerklje na Gorenjskem	Kungota
Slovenia	Cerklje na Gorenjskem	Kuzma
Slovenia	Cerklje na Gorenjskem	Laško
Slovenia	Cerklje na Gorenjskem	Lenart
Slovenia	Cerklje na Gorenjskem	Lendava
Slovenia	Cerklje na Gorenjskem	Litija
Slovenia	Cerklje na Gorenjskem	Ljubljana
Slovenia	Cerklje na Gorenjskem	Ljubno
Slovenia	Cerklje na Gorenjskem	Ljutomer
Slovenia	Cerklje na Gorenjskem	Log-Dragomer
Slovenia	Cerklje na Gorenjskem	Logatec
Slovenia	Cerklje na Gorenjskem	Lovrenc na Pohorju
Slovenia	Cerklje na Gorenjskem	Loška Dolina
Slovenia	Cerklje na Gorenjskem	Loški Potok
Slovenia	Cerklje na Gorenjskem	Luce
Slovenia	Cerklje na Gorenjskem	Lukovica
Slovenia	Cerklje na Gorenjskem	Majšperk
Slovenia	Cerklje na Gorenjskem	Makole
Slovenia	Cerklje na Gorenjskem	Maribor
Slovenia	Cerklje na Gorenjskem	Markovci
Slovenia	Cerklje na Gorenjskem	Medvode
Slovenia	Cerklje na Gorenjskem	Mengeš
Slovenia	Cerklje na Gorenjskem	Metlika
Slovenia	Cerklje na Gorenjskem	Mežica
Slovenia	Cerklje na Gorenjskem	Miklavž na Dravskem Polju
Slovenia	Cerklje na Gorenjskem	Miren-Kostanjevica
Slovenia	Cerklje na Gorenjskem	Mirna Pec
Slovenia	Cerklje na Gorenjskem	Mislinja
Slovenia	Cerklje na Gorenjskem	Mokronog-Trebelno
Slovenia	Cerklje na Gorenjskem	Moravske Toplice
Slovenia	Cerklje na Gorenjskem	Moravce
Slovenia	Cerklje na Gorenjskem	Mozirje
Slovenia	Cerklje na Gorenjskem	Murska Sobota
Slovenia	Cerklje na Gorenjskem	Muta
Slovenia	Cerklje na Gorenjskem	Naklo
Slovenia	Cerklje na Gorenjskem	Nazarje
Slovenia	Cerklje na Gorenjskem	Nova Gorica
Slovenia	Cerklje na Gorenjskem	Novo Mesto
Slovenia	Cerklje na Gorenjskem	Odranci
Slovenia	Cerklje na Gorenjskem	Oplotnica
Slovenia	Cerklje na Gorenjskem	Ormož
Slovenia	Cerklje na Gorenjskem	Osilnica
Slovenia	Cerklje na Gorenjskem	Pesnica
Slovenia	Cerklje na Gorenjskem	Piran
Slovenia	Cerklje na Gorenjskem	Pivka
Slovenia	Cerklje na Gorenjskem	Podlehnik
Slovenia	Cerklje na Gorenjskem	Podvelka
Slovenia	Cerklje na Gorenjskem	Podcetrtek
Slovenia	Cerklje na Gorenjskem	Poljcane
Slovenia	Cerklje na Gorenjskem	Polzela
Slovenia	Cerklje na Gorenjskem	Postojna
Slovenia	Cerklje na Gorenjskem	Prebold
Slovenia	Cerklje na Gorenjskem	Preddvor
Slovenia	Cerklje na Gorenjskem	Prevalje
Slovenia	Cerklje na Gorenjskem	Ptuj
Slovenia	Cerklje na Gorenjskem	Puconci
Slovenia	Cerklje na Gorenjskem	Radenci
Slovenia	Cerklje na Gorenjskem	Radece
Slovenia	Cerklje na Gorenjskem	Radlje ob Dravi
Slovenia	Cerklje na Gorenjskem	Radovljica
Slovenia	Cerklje na Gorenjskem	Ravne na Koroškem
Slovenia	Cerklje na Gorenjskem	Razkrižje
Slovenia	Cerklje na Gorenjskem	Race-Fram
Slovenia	Cerklje na Gorenjskem	Rence-Vogrsko
Slovenia	Cerklje na Gorenjskem	Recica ob Savinji
Slovenia	Cerklje na Gorenjskem	Ribnica
Slovenia	Cerklje na Gorenjskem	Ribnica na Pohorju
Slovenia	Cerklje na Gorenjskem	Rogatec
[truncated: 759 more rows]
